# Supplementary material for: catena-Poly[[[diaqua­copper(II)]-bis­[μ-1,5-bis­(1H-imidazol-1-yl)pentane-κ2 N 3:N 3′]] naphthalene-1,5-disulfonate]
Source: Acta Crystallogr Sect E Struct Rep Online. 2012 Nov 17;68(Pt 12):m1505. doi: 10.1107/S1600536812045679 (PMC3588755; doi:10.1107/S1600536812045679)
Supplement: Supplementary file 1 [file e-68-m1505-sup1.cif]

##############################################################################
#                                                                            #
# This CIF contains the data in a paper accepted for publication in          #
# Acta Crystallographica Section E. It conforms to the requirements of       #
# Notes for Authors for Acta Crystallographica Section E, and has been       #
# peer reviewed under the auspices of the IUCr Commission on Journals.       #
#                                                                            #
# Full details of the Crystallographic Information File format               #
# are given in the paper "The Crystallographic Information File (CIF):       #
# a New Standard Archive File for Crystallography" by S. R. Hall, F. H.      #
# Allen and I. D. Brown [Acta Cryst. (1991), A47, 655-685].                  #
#                                                                            #
# The current version of the core CIF dictionary is obtainable from          #
# ftp://ftp.iucr.org/pub/cif_core.dic.                                       #
#                                                                            #
# Software is freely available for graphical display of the structure(s)     #
# in this CIF. For information consult the CIF software page                 #
# http://www.iucr.org/resources/cif/software.                                #
#                                                                            #
# This file may be used for bona fide research purposes within the           #
# scientific community so long as proper attribution is given to the journal # 
# article from which it was obtained.                                        #
#                                                                            #
##############################################################################
data_I
_audit_creation_method     SHELXL-97
_chemical_name_systematic
;
<i>catena</i>-Poly[[[diaquacopper(II)]-bis[\m-1,5-bis(1<i>H</i>-imidazol-1-
yl)pentane-\k^2^<i>N</i>^3^:<i>N</i>^3'^]] naphthalene-1,5-disulfonate]
;
_chemical_name_common     ?
_chemical_formula_moiety     'C22 H32 Cu N8 O2 +, C10 H6 O6 S2 -'
_chemical_formula_sum     'C32 H38 Cu N8 O8 S2'
_chemical_formula_iupac     '[Cu (C11 H16 N4)2 (H2 O)2] (C10 H6 O6 S2)'
_chemical_formula_weight     790.37
_chemical_melting_point     'not measured'
_symmetry_cell_setting     triclinic
_symmetry_space_group_name_H-M     'P -1'
_symmetry_space_group_name_Hall     '-P 1'
loop_
    _symmetry_equiv_pos_as_xyz
    'x, y, z'
    '-x, -y, -z'
_cell_length_a     9.300(5)
_cell_length_b     9.880(5)
_cell_length_c     11.020(5)
_cell_angle_alpha     95.490(5)
_cell_angle_beta     102.930(5)
_cell_angle_gamma     114.000(5)
_cell_volume     881.5(8)
_cell_formula_units_Z     1
_cell_measurement_reflns_used     3995
_cell_measurement_theta_min     3.0
_cell_measurement_theta_max     27.5
_cell_measurement_temperature     293(2)
_exptl_crystal_description     block
_exptl_crystal_colour     blue
_exptl_crystal_size_max     0.41
_exptl_crystal_size_mid     0.33
_exptl_crystal_size_min     0.21
_exptl_crystal_density_diffrn     1.489
_exptl_crystal_density_meas     ?
_exptl_crystal_density_method     'not measured'
_exptl_crystal_F_000     411
_exptl_absorpt_coefficient_mu     0.800
_exptl_absorpt_correction_type     multi-scan
_exptl_absorpt_process_details     '(ABSCOR; Higashi, 1995)'
_exptl_absorpt_correction_T_min     0.970
_exptl_absorpt_correction_T_max     0.980
_exptl_special_details     ?
_diffrn_ambient_temperature     293(2)
_diffrn_radiation_type     MoK\a
_diffrn_radiation_wavelength     0.71073
_diffrn_radiation_source     'fine-focus sealed tube'
_diffrn_radiation_monochromator     graphite
_diffrn_measurement_device_type     'Rigaku R-AXIS RAPID'
_diffrn_measurement_method     '\w scans'
_diffrn_detector_area_resol_mean     10
_diffrn_reflns_number     8706
_diffrn_reflns_av_R_equivalents     0.0757
_diffrn_reflns_av_sigmaI/netI     0.1119
_diffrn_reflns_theta_min     3.05
_diffrn_reflns_theta_max     27.50
_diffrn_reflns_theta_full     25.00
_diffrn_measured_fraction_theta_max     0.986
_diffrn_measured_fraction_theta_full     0.996
_diffrn_reflns_limit_h_min     -12
_diffrn_reflns_limit_h_max     12
_diffrn_reflns_limit_k_min     -12
_diffrn_reflns_limit_k_max     12
_diffrn_reflns_limit_l_min     -13
_diffrn_reflns_limit_l_max     14
_diffrn_standards_number     ?
_diffrn_standards_interval_count     ?
_diffrn_standards_interval_time     ?
_diffrn_standards_decay_%     ?
_refine_special_details
;
Refinement of <i>F</i>^2^ against ALL reflections. The weighted <i>R</i>-factor
<i>wR</i> and goodness of fit <i>S</i> are based on <i>F</i>^2^, conventional
<i>R</i>-factors <i>R</i> are based on <i>F</i>, with <i>F</i> set to zero for
negative <i>F</i>^2^. The threshold expression of <i>F</i>^2^ >
\s(<i>F</i>^2^) is used only for calculating <i>R</i>-factors(gt) <i>etc</i>.
and is not relevant to the choice of reflections for refinement.
<i>R</i>-factors based on <i>F</i>^2^ are statistically about twice as large
as those based on <i>F</i>, and <i>R</i>- factors based on ALL data will be
even larger.
;
_reflns_number_total     3995
_reflns_number_gt     2218
_reflns_threshold_expression     I>2\s(I)
_refine_ls_structure_factor_coef     Fsqd
_refine_ls_matrix_type     full
_refine_ls_R_factor_all     0.1426
_refine_ls_R_factor_gt     0.0739
_refine_ls_wR_factor_gt     0.1374
_refine_ls_wR_factor_ref     0.1672
_refine_ls_goodness_of_fit_ref     1.027
_refine_ls_restrained_S_all     1.027
_refine_ls_number_reflns     3995
_refine_ls_number_parameters     258
_refine_ls_number_restraints     4
_refine_ls_hydrogen_treatment     mixed
_refine_ls_weighting_scheme     calc
_refine_ls_weighting_details
         'calc w=1/[\s^2^(Fo^2^)+(0.0505P)^2^+1.4149P] where P=(Fo^2^+2Fc^2^)/3'
_atom_sites_solution_hydrogens     geom
_atom_sites_solution_primary     direct
_atom_sites_solution_secondary     difmap
_refine_ls_shift/su_max     0.000
_refine_ls_shift/su_mean     0.000
_refine_diff_density_max     0.520
_refine_diff_density_min     -0.624
_refine_ls_extinction_method     'SHELXL97 (Sheldrick, 2008)'
_refine_ls_extinction_coef     0.015(3)
_refine_ls_extinction_expression
                                  'Fc^*^=kFc[1+0.001xFc^2^\l^3^/sin(2\q)]^-1/4^'
loop_
    _atom_type_symbol
    _atom_type_description
    _atom_type_scat_dispersion_real
    _atom_type_scat_dispersion_imag
    _atom_type_scat_source
    'C' 'C' 0.0033 0.0016
                         'International Tables Vol C Tables 4.2.6.8 and 6.1.1.4'
    'N' 'N' 0.0061 0.0033
                         'International Tables Vol C Tables 4.2.6.8 and 6.1.1.4'
    'O' 'O' 0.0106 0.0060
                         'International Tables Vol C Tables 4.2.6.8 and 6.1.1.4'
    'S' 'S' 0.1246 0.1234
                         'International Tables Vol C Tables 4.2.6.8 and 6.1.1.4'
    'Cu' 'Cu' 0.3201 1.2651
                         'International Tables Vol C Tables 4.2.6.8 and 6.1.1.4'
    'H' 'H' 0.0000 0.0000
                         'International Tables Vol C Tables 4.2.6.8 and 6.1.1.4'
_computing_data_collection     'RAPID-AUTO (Rigaku, 1998)'
_computing_cell_refinement     'RAPID-AUTO (Rigaku, 1998)'
_computing_data_reduction     'CrystalStructure (Rigaku/MSC, 2002)'
_computing_structure_solution     'SHELXS97 (Sheldrick, 2008)'
_computing_structure_refinement     'SHELXL97 (Sheldrick, 2008)'
_computing_molecular_graphics     'XP in SHELXTL (Sheldrick, 2008)'
_computing_publication_material     'SHELXTL (Sheldrick, 2008)'
loop_
    _atom_site_type_symbol
    _atom_site_label
    _atom_site_fract_x
    _atom_site_fract_y
    _atom_site_fract_z
    _atom_site_U_iso_or_equiv
    _atom_site_adp_type
    _atom_site_calc_flag
    _atom_site_refinement_flags
    _atom_site_occupancy
    _atom_site_symmetry_multiplicity
    _atom_site_disorder_assembly
    _atom_site_disorder_group
    Cu Cu 0.5000 0.5000 0.5000 0.0421(3) Uani d S 1 2 . .
    C C1 0.2899(6) 0.3794(7) 0.2360(5) 0.0641(17) Uani d . 1 1 A .
    H H1 0.1991 0.3656 0.2646 0.077 Uiso calc R 1 1 . .
    C C2 0.5349(6) 0.4438(6) 0.2291(5) 0.0485(13) Uani d . 1 1 A .
    H H2 0.6490 0.4841 0.2538 0.058 Uiso calc R 1 1 . .
    C C3 0.4368(7) 0.3741(8) 0.1108(5) 0.0675(18) Uani d . 1 1 A .
    H H3 0.4693 0.3573 0.0391 0.081 Uiso calc R 1 1 . .
    C C4 0.1318(13) 0.1980(15) 0.0189(10) 0.053(4) Uani d P 0.554(18) 1 A 1
    H H4A 0.1603 0.1171 -0.0048 0.063 Uiso calc PR 0.554(18) 1 A 1
    H H4B 0.0399 0.1584 0.0543 0.063 Uiso calc PR 0.554(18) 1 A 1
    C C5 0.0905(13) 0.2632(15) -0.0932(11) 0.058(4) Uani d P 0.554(18) 1 A 1
    H H5A 0.1793 0.2974 -0.1322 0.069 Uiso calc PR 0.554(18) 1 A 1
    H H5B 0.0664 0.3470 -0.0694 0.069 Uiso calc PR 0.554(18) 1 A 1
    C C4' 0.1284(16) 0.305(2) 0.0057(13) 0.056(5) Uani d P 0.446(18) 1 A 2
    H H4'1 0.0332 0.2855 0.0362 0.068 Uiso calc PR 0.446(18) 1 A 2
    H H4'2 0.1494 0.3908 -0.0355 0.068 Uiso calc PR 0.446(18) 1 A 2
    C C5' 0.1049(18) 0.1697(19) -0.0814(16) 0.065(5) Uani d P 0.446(18) 1 A 2
    H H5'1 0.1007 0.0890 -0.0365 0.078 Uiso calc PR 0.446(18) 1 A 2
    H H5'2 0.1929 0.1935 -0.1212 0.078 Uiso calc PR 0.446(18) 1 A 2
    C C6 -0.0690(7) 0.1223(9) -0.1858(6) 0.082(2) Uani d . 1 1 . .
    C C7 -0.1086(8) 0.2045(7) -0.2907(6) 0.078(2) Uani d D 1 1 A .
    H H7A -0.1019 0.3000 -0.2517 0.094 Uiso calc R 1 1 . .
    H H7B -0.0273 0.2267 -0.3370 0.094 Uiso calc R 1 1 . .
    C C8 -0.2770(7) 0.1114(6) -0.3822(5) 0.0565(15) Uani d D 1 1 . .
    H H8A -0.3585 0.0944 -0.3364 0.068 Uiso calc R 1 1 A .
    H H8B -0.2967 0.1679 -0.4461 0.068 Uiso calc R 1 1 . .
    C C9 -0.2189(6) -0.0582(6) -0.5301(5) 0.0482(13) Uani d . 1 1 . .
    H H9 -0.1436 0.0150 -0.5605 0.058 Uiso calc R 1 1 A .
    C C11 -0.3937(6) -0.1703(6) -0.4280(5) 0.0445(12) Uani d . 1 1 . .
    H H11 -0.4599 -0.1853 -0.3738 0.053 Uiso calc R 1 1 A .
    C C10 -0.2722(6) -0.2088(6) -0.5604(5) 0.0511(13) Uani d . 1 1 . .
    H H10 -0.2386 -0.2577 -0.6164 0.061 Uiso calc R 1 1 . .
    C C12 0.4074(6) 0.7806(6) 1.1100(5) 0.0474(13) Uani d . 1 1 . .
    H H12 0.3943 0.7151 1.1664 0.057 Uiso calc R 1 1 . .
    C C13 0.2935(6) 0.7343(5) 0.9885(5) 0.0432(12) Uani d . 1 1 . .
    H H13 0.2051 0.6385 0.9657 0.052 Uiso calc R 1 1 . .
    C C14 0.3102(5) 0.8269(5) 0.9041(4) 0.0349(11) Uani d . 1 1 . .
    C C15 0.4423(5) 0.9768(5) 0.9385(4) 0.0366(11) Uani d . 1 1 . .
    C C16 0.4633(6) 1.0791(6) 0.8548(4) 0.0422(12) Uani d . 1 1 . .
    H H16 0.3876 1.0500 0.7748 0.051 Uiso calc R 1 1 . .
    N N2 0.2814(6) 0.3331(7) 0.1160(4) 0.0786(18) Uani d . 1 1 . .
    N N1 0.4413(5) 0.4466(4) 0.3081(4) 0.0413(10) Uani d . 1 1 . .
    N N3 -0.2978(5) -0.0341(4) -0.4455(4) 0.0411(10) Uani d . 1 1 A .
    N N4 -0.3829(5) -0.2802(5) -0.4970(4) 0.0426(10) Uani d . 1 1 . .
    O O1 0.0560(4) 0.6024(4) 0.7469(4) 0.0597(10) Uani d . 1 1 . .
    O O2 0.2596(4) 0.7717(4) 0.6604(3) 0.0529(10) Uani d . 1 1 . .
    O O3 0.0816(4) 0.8556(4) 0.7419(3) 0.0544(10) Uani d . 1 1 . .
    S S1 0.16398(15) 0.75847(15) 0.75061(12) 0.0442(4) Uani d . 1 1 . .
    O O1W 0.2295(5) 0.5212(5) 0.4900(4) 0.0657(12) Uani d D 1 1 . .
    H H1A 0.217(7) 0.588(6) 0.542(5) 0.099 Uiso d D 1 1 . .
    H H1B 0.144(5) 0.486(7) 0.420(3) 0.099 Uiso d D 1 1 . .
loop_
    _atom_site_aniso_label
    _atom_site_aniso_U_11
    _atom_site_aniso_U_22
    _atom_site_aniso_U_33
    _atom_site_aniso_U_12
    _atom_site_aniso_U_13
    _atom_site_aniso_U_23
    Cu 0.0430(5) 0.0387(5) 0.0300(5) 0.0065(4) 0.0085(4) -0.0002(3)
    C1 0.035(3) 0.098(5) 0.038(3) 0.015(3) 0.009(3) -0.007(3)
    C2 0.036(3) 0.062(4) 0.037(3) 0.016(2) 0.007(2) 0.000(2)
    C3 0.055(3) 0.102(5) 0.032(3) 0.025(3) 0.015(3) -0.006(3)
    C4 0.054(6) 0.051(8) 0.035(7) 0.012(5) 0.002(5) 0.004(5)
    C5 0.057(7) 0.049(8) 0.047(8) 0.017(6) -0.007(6) 0.004(5)
    C4' 0.046(7) 0.068(12) 0.039(9) 0.023(7) -0.006(6) -0.007(7)
    C5' 0.074(10) 0.046(9) 0.061(11) 0.034(8) -0.011(8) -0.009(7)
    C6 0.054(4) 0.104(6) 0.046(4) 0.018(4) -0.020(3) -0.015(3)
    C7 0.070(4) 0.050(4) 0.074(4) -0.004(3) 0.019(4) -0.027(3)
    C8 0.072(4) 0.045(3) 0.053(3) 0.027(3) 0.016(3) 0.010(3)
    C9 0.049(3) 0.046(3) 0.045(3) 0.012(2) 0.021(3) 0.009(2)
    C11 0.041(3) 0.044(3) 0.040(3) 0.012(2) 0.009(2) 0.005(2)
    C10 0.054(3) 0.050(3) 0.048(3) 0.017(3) 0.027(3) 0.005(2)
    C12 0.057(3) 0.042(3) 0.044(3) 0.018(3) 0.022(3) 0.013(2)
    C13 0.042(3) 0.032(3) 0.048(3) 0.010(2) 0.016(2) 0.002(2)
    C14 0.027(2) 0.038(3) 0.035(2) 0.012(2) 0.008(2) -0.001(2)
    C15 0.033(2) 0.038(3) 0.037(2) 0.016(2) 0.0092(19) 0.003(2)
    C16 0.045(3) 0.043(3) 0.036(3) 0.019(2) 0.008(2) 0.007(2)
    N2 0.038(2) 0.133(5) 0.030(2) 0.016(3) 0.001(2) -0.015(3)
    N1 0.038(2) 0.042(2) 0.036(2) 0.0116(18) 0.0102(19) 0.0011(17)
    N3 0.040(2) 0.038(2) 0.035(2) 0.0113(19) 0.0035(18) 0.0040(17)
    N4 0.046(2) 0.040(2) 0.036(2) 0.0132(19) 0.0129(19) 0.0054(18)
    O1 0.048(2) 0.045(2) 0.059(2) 0.0027(17) 0.0022(18) 0.0011(17)
    O2 0.052(2) 0.059(2) 0.042(2) 0.0200(18) 0.0161(17) -0.0015(16)
    O3 0.044(2) 0.062(2) 0.057(2) 0.0268(19) 0.0090(18) 0.0094(18)
    S1 0.0364(7) 0.0429(8) 0.0408(7) 0.0108(6) 0.0052(6) -0.0013(5)
    O1W 0.055(2) 0.068(3) 0.059(3) 0.028(2) -0.001(2) -0.015(2)
_geom_special_details
;
All e.s.d.'s (except the e.s.d. in the dihedral angle between two l.s. planes)
are estimated using the full covariance matrix. The cell e.s.d.'s are taken
into account individually in the estimation of e.s.d.'s in distances, angles
and torsion angles; correlations between e.s.d.'s in cell parameters are only
used when they are defined by crystal symmetry. An approximate (isotropic)
treatment of cell e.s.d.'s is used for estimating e.s.d.'s involving l.s.
planes.
;
loop_
    _geom_bond_atom_site_label_1
    _geom_bond_atom_site_label_2
    _geom_bond_site_symmetry_2
    _geom_bond_distance
    _geom_bond_publ_flag
    Cu N4 2 1.988(4) ?
    Cu N1 . 2.021(4) ?
    Cu O1W . 2.587(5) ?
    C1 N1 . 1.302(6) ?
    C1 N2 . 1.331(7) ?
    C1 H1 . 0.9300 ?
    C2 C3 . 1.339(7) ?
    C2 N1 . 1.368(6) ?
    C2 H2 . 0.9300 ?
    C3 N2 . 1.350(7) ?
    C3 H3 . 0.9300 ?
    C4 C5 . 1.49(2) ?
    C4 N2 . 1.553(11) ?
    C4 H4A . 0.9700 ?
    C4 H4B . 0.9700 ?
    C5 C6 . 1.597(12) ?
    C5 H5A . 0.9700 ?
    C5 H5B . 0.9700 ?
    C4' C5' . 1.48(3) ?
    C4' N2 . 1.555(14) ?
    C4' H4'1 . 0.9700 ?
    C4' H4'2 . 0.9700 ?
    C5' C6 . 1.615(15) ?
    C5' H5'1 . 0.9700 ?
    C5' H5'2 . 0.9700 ?
    C6 C7 . 1.537(10) ?
    C7 C8 . 1.504(7) ?
    C7 H7A . 0.9700 ?
    C7 H7B . 0.9700 ?
    C8 N3 . 1.453(6) ?
    C8 H8A . 0.9700 ?
    C8 H8B . 0.9700 ?
    C9 C10 . 1.343(7) ?
    C9 N3 . 1.367(6) ?
    C9 H9 . 0.9300 ?
    C11 N4 . 1.316(6) ?
    C11 N3 . 1.339(6) ?
    C11 H11 . 0.9300 ?
    C10 N4 . 1.368(6) ?
    C10 H10 . 0.9300 ?
    C12 C16 2_677 1.360(7) ?
    C12 C13 . 1.406(7) ?
    C12 H12 . 0.9300 ?
    C13 C14 . 1.355(6) ?
    C13 H13 . 0.9300 ?
    C14 C15 . 1.432(6) ?
    C14 S1 . 1.781(4) ?
    C15 C16 . 1.417(6) ?
    C15 C15 2_677 1.425(9) ?
    C16 C12 2_677 1.360(7) ?
    C16 H16 . 0.9300 ?
    N4 Cu 1_444 1.988(4) ?
    O1 S1 . 1.448(4) ?
    O2 S1 . 1.457(4) ?
    O3 S1 . 1.449(4) ?
    O1W H1A . 0.89(6) ?
    O1W H1B . 0.89(4) ?
loop_
    _geom_angle_atom_site_label_1
    _geom_angle_atom_site_label_2
    _geom_angle_atom_site_label_3
    _geom_angle_site_symmetry_1
    _geom_angle_site_symmetry_3
    _geom_angle
    _geom_angle_publ_flag
    N4 Cu N4 2 1_666 180.0000(10)
                                ?
    N4 Cu N1 2 2_666 91.92(16) ?
    N4 Cu N1 1_666 2_666 88.08(16) ?
    N4 Cu N1 2 . 88.08(16) ?
    N4 Cu N1 1_666 . 91.92(16) ?
    N1 Cu N1 2_666 . 180.0000(10)
                                ?
    O1W Cu N1 . . 91.80(17) ?
    O1W Cu N4 . 1_666 91.02(18) ?
    O1W Cu N4 . 2_555 88.98(18) ?
    O1W Cu O1W . 2_666 180.00 ?
    O1W Cu N1 . 2_666 88.20(17) ?
    N1 C1 N2 . . 111.5(5) ?
    N1 C1 H1 . . 124.3 ?
    N2 C1 H1 . . 124.3 ?
    C3 C2 N1 . . 109.5(5) ?
    C3 C2 H2 . . 125.3 ?
    N1 C2 H2 . . 125.3 ?
    C2 C3 N2 . . 106.4(5) ?
    C2 C3 H3 . . 126.8 ?
    N2 C3 H3 . . 126.8 ?
    C5 C4 N2 . . 104.6(10) ?
    C5 C4 H4A . . 110.8 ?
    N2 C4 H4A . . 110.8 ?
    C5 C4 H4B . . 110.8 ?
    N2 C4 H4B . . 110.8 ?
    H4A C4 H4B . . 108.9 ?
    C4 C5 C6 . . 102.3(10) ?
    C4 C5 H5A . . 111.3 ?
    C6 C5 H5A . . 111.3 ?
    C4 C5 H5B . . 111.3 ?
    C6 C5 H5B . . 111.3 ?
    H5A C5 H5B . . 109.2 ?
    C5' C4' N2 . . 102.7(13) ?
    C5' C4' H4'1 . . 111.2 ?
    N2 C4' H4'1 . . 111.2 ?
    C5' C4' H4'2 . . 111.2 ?
    N2 C4' H4'2 . . 111.2 ?
    H4'1 C4' H4'2 . . 109.1 ?
    C4' C5' C6 . . 103.8(12) ?
    C4' C5' H5'1 . . 111.0 ?
    C6 C5' H5'1 . . 111.0 ?
    C4' C5' H5'2 . . 111.0 ?
    C6 C5' H5'2 . . 111.0 ?
    H5'1 C5' H5'2 . . 109.0 ?
    C7 C6 C5 . . 97.8(7) ?
    C7 C6 C5' . . 128.2(9) ?
    C8 C7 C6 . . 112.0(5) ?
    C8 C7 H7A . . 109.2 ?
    C6 C7 H7A . . 109.2 ?
    C8 C7 H7B . . 109.2 ?
    C6 C7 H7B . . 109.2 ?
    H7A C7 H7B . . 107.9 ?
    N3 C8 C7 . . 112.9(5) ?
    N3 C8 H8A . . 109.0 ?
    C7 C8 H8A . . 109.0 ?
    N3 C8 H8B . . 109.0 ?
    C7 C8 H8B . . 109.0 ?
    H8A C8 H8B . . 107.8 ?
    C10 C9 N3 . . 106.1(5) ?
    C10 C9 H9 . . 127.0 ?
    N3 C9 H9 . . 127.0 ?
    N4 C11 N3 . . 111.7(5) ?
    N4 C11 H11 . . 124.2 ?
    N3 C11 H11 . . 124.2 ?
    C9 C10 N4 . . 110.3(5) ?
    C9 C10 H10 . . 124.8 ?
    N4 C10 H10 . . 124.8 ?
    C16 C12 C13 2_677 . 120.1(5) ?
    C16 C12 H12 2_677 . 120.0 ?
    C13 C12 H12 . . 120.0 ?
    C14 C13 C12 . . 121.2(4) ?
    C14 C13 H13 . . 119.4 ?
    C12 C13 H13 . . 119.4 ?
    C13 C14 C15 . . 120.5(4) ?
    C13 C14 S1 . . 118.6(4) ?
    C15 C14 S1 . . 120.9(4) ?
    C16 C15 C15 . 2_677 119.2(5) ?
    C16 C15 C14 . . 122.7(4) ?
    C15 C15 C14 2_677 . 118.1(5) ?
    C12 C16 C15 2_677 . 120.9(5) ?
    C12 C16 H16 2_677 . 119.5 ?
    C15 C16 H16 . . 119.5 ?
    C1 N2 C3 . . 107.3(4) ?
    C1 N2 C4 . . 125.1(6) ?
    C3 N2 C4 . . 122.1(6) ?
    C1 N2 C4' . . 120.2(7) ?
    C3 N2 C4' . . 127.6(7) ?
    C1 N1 C2 . . 105.4(4) ?
    C1 N1 Cu . . 122.5(4) ?
    C2 N1 Cu . . 131.1(3) ?
    C11 N3 C9 . . 106.9(4) ?
    C11 N3 C8 . . 126.2(5) ?
    C9 N3 C8 . . 126.8(5) ?
    C11 N4 C10 . . 105.0(4) ?
    C11 N4 Cu . 1_444 126.0(4) ?
    C10 N4 Cu . 1_444 129.0(4) ?
    O1 S1 O3 . . 113.4(2) ?
    O1 S1 O2 . . 112.4(2) ?
    O3 S1 O2 . . 113.0(2) ?
    O1 S1 C14 . . 105.8(2) ?
    O3 S1 C14 . . 105.9(2) ?
    O2 S1 C14 . . 105.5(2) ?
    H1A O1W H1B . . 107(5) ?
loop_
    _geom_torsion_atom_site_label_1
    _geom_torsion_atom_site_label_2
    _geom_torsion_atom_site_label_3
    _geom_torsion_atom_site_label_4
    _geom_torsion_site_symmetry_1
    _geom_torsion_site_symmetry_2
    _geom_torsion_site_symmetry_3
    _geom_torsion_site_symmetry_4
    _geom_torsion
    _geom_torsion_publ_flag
    N1 C2 C3 N2 . . . . -0.1(7) ?
    N2 C4 C5 C6 . . . . -177.0(7) ?
    N2 C4' C5' C6 . . . . 171.5(9) ?
    C4 C5 C6 C7 . . . . 175.4(10) ?
    C4 C5 C6 C5' . . . . -34.7(13) ?
    C4' C5' C6 C7 . . . . 70.9(16) ?
    C4' C5' C6 C5 . . . . 31.7(12) ?
    C5 C6 C7 C8 . . . . -167.3(7) ?
    C5' C6 C7 C8 . . . . 170.4(9) ?
    C6 C7 C8 N3 . . . . -59.1(7) ?
    N3 C9 C10 N4 . . . . 0.1(6) ?
    C16 C12 C13 C14 2_677 . . . 0.5(8) ?
    C12 C13 C14 C15 . . . . -2.0(7) ?
    C12 C13 C14 S1 . . . . 178.4(4) ?
    C13 C14 C15 C16 . . . . -178.6(5) ?
    S1 C14 C15 C16 . . . . 0.9(6) ?
    C13 C14 C15 C15 . . . 2_677 2.1(8) ?
    S1 C14 C15 C15 . . . 2_677 -178.3(4) ?
    C15 C15 C16 C12 2_677 . . 2_677 0.8(8) ?
    C14 C15 C16 C12 . . . 2_677 -178.5(5) ?
    N1 C1 N2 C3 . . . . -0.5(8) ?
    N1 C1 N2 C4 . . . . 153.4(8) ?
    N1 C1 N2 C4' . . . . -157.5(9) ?
    C2 C3 N2 C1 . . . . 0.3(8) ?
    C2 C3 N2 C4 . . . . -154.5(8) ?
    C2 C3 N2 C4' . . . . 155.1(10) ?
    C5 C4 N2 C1 . . . . 125.9(9) ?
    C5 C4 N2 C3 . . . . -83.8(12) ?
    C5 C4 N2 C4' . . . . 28.3(11) ?
    C5' C4' N2 C1 . . . . -142.0(11) ?
    C5' C4' N2 C3 . . . . 66.1(17) ?
    C5' C4' N2 C4 . . . . -31.9(11) ?
    N2 C1 N1 C2 . . . . 0.5(7) ?
    N2 C1 N1 Cu . . . . -169.3(4) ?
    C3 C2 N1 C1 . . . . -0.2(7) ?
    C3 C2 N1 Cu . . . . 168.3(4) ?
    N4 Cu N1 C1 2 . . . 61.3(5) ?
    N4 Cu N1 C1 1_666 . . . -118.7(5) ?
    N4 Cu N1 C2 2 . . . -105.5(5) ?
    N4 Cu N1 C2 1_666 . . . 74.5(5) ?
    N4 C11 N3 C9 . . . . -0.7(5) ?
    N4 C11 N3 C8 . . . . -178.5(4) ?
    C10 C9 N3 C11 . . . . 0.3(5) ?
    C10 C9 N3 C8 . . . . 178.1(5) ?
    C7 C8 N3 C11 . . . . 111.1(6) ?
    C7 C8 N3 C9 . . . . -66.2(7) ?
    N3 C11 N4 C10 . . . . 0.7(5) ?
    N3 C11 N4 Cu . . . 1_444 179.0(3) ?
    C9 C10 N4 C11 . . . . -0.5(6) ?
    C9 C10 N4 Cu . . . 1_444 -178.7(3) ?
    C13 C14 S1 O1 . . . . -3.7(5) ?
    C15 C14 S1 O1 . . . . 176.8(4) ?
    C13 C14 S1 O3 . . . . 117.0(4) ?
    C15 C14 S1 O3 . . . . -62.6(4) ?
    C13 C14 S1 O2 . . . . -123.0(4) ?
    C15 C14 S1 O2 . . . . 57.4(4) ?
loop_
    _geom_hbond_atom_site_label_D
    _geom_hbond_atom_site_label_H
    _geom_hbond_atom_site_label_A
    _geom_hbond_site_symmetry_A
    _geom_hbond_distance_DH
    _geom_hbond_distance_HA
    _geom_hbond_distance_DA
    _geom_hbond_angle_DHA
    O1W H1A O2 . 0.89(6) 1.97(6) 2.836(6) 163(6)
    O1W H1B O1 2_566 0.89(4) 2.11(4) 3.001(6) 178(7)
data_global
_journal_date_recd_electronic     2012-10-21
_journal_date_accepted     2012-11-05
_journal_name_full     'Acta Crystallographica, Section E'
_journal_year     2012
_journal_volume     68
_journal_issue     12
_journal_page_first     m1505
_journal_page_last     m1505
_journal_paper_category     QM
_journal_paper_doi     10.1107/S1600536812045679
_journal_coeditor_code     HY2599
_publ_contact_author_name     'Lai-Ping Zhang'
_publ_contact_author_address
;
Department of Chemistry and Chemical Engineering
Xinxiang University
Xinxiang 453000
People's Republic of China
;
_publ_contact_author_email     zhanglaiping2010@yahoo.com.cn
_publ_contact_author_fax     +86-373-3682674
_publ_contact_author_phone     +86-373-3682674
_publ_section_title
;\
<i>catena</i>-Poly[[[diaquacopper(II)]-bis[\m-1,5-bis(1<i>H</i>-imidazol-1-yl)\
pentane-\k^2^<i>N</i>^3^:<i>N</i>^3'^]] naphthalene-1,5-disulfonate]
;
loop_
    _publ_author_name
    _publ_author_footnote
    _publ_author_address
    'Lai-Ping Zhang' .
;
Department of Chemistry and Chemical Engineering
Xinxiang University
Xinxiang 453000
People's Republic of China
;
    'Shu-Tang Wen' .
;
Department of Chemistry and Chemical Engineering
Xinxiang University
Xinxiang 453000
People's Republic of China
;
    'Xiao-Ning Fu' .
;
Department of Chemistry and Chemical Engineering
Xinxiang University
Xinxiang 453000
People's Republic of China
;
