# Supplementary material for: catena-Poly[[[diaqua­copper(II)]-bis­[μ-1,5-bis­(1H-imidazol-1-yl)pentane-κ2 N 3:N 3′]] naphthalene-1,5-disulfonate]
Source: Acta Crystallogr Sect E Struct Rep Online. 2012 Nov 17;68(Pt 12):m1505. doi: 10.1107/S1600536812045679 (PMC3588755; doi:10.1107/S1600536812045679)
Supplement: Supplementary file 2 [file e-68-m1505-Isup2.hkl]

#
# h,k,l, Fc-squared, Fo-squared, sigma(Fo-squared) and status flag
#
data_I
_shelx_title ' ff in P-1'
_shelx_refln_list_code          4
_shelx_F_calc_maximum      134.43
_exptl_crystal_F_000       411.00
_reflns_d_resolution_high  0.7697
 
loop_
 _symmetry_equiv_pos_as_xyz
 'x, y, z'
 '-x, -y, -z'
 
_cell_length_a     9.3000
_cell_length_b     9.8800
_cell_length_c    11.0200
_cell_angle_alpha  95.490
_cell_angle_beta  102.930
_cell_angle_gamma 114.000
 
_shelx_F_squared_multiplier     1.000
 
loop_
 _refln_index_h
 _refln_index_k
 _refln_index_l
 _refln_F_squared_calc
 _refln_F_squared_meas
 _refln_F_squared_sigma
 _refln_observed_status
   2   0   0      111.84       99.55      4.14 o
   3   0   0      986.20      941.46     14.91 o
   4   0   0      508.99      477.83     10.20 o
   5   0   0      963.00      933.60     20.26 o
   6   0   0       25.55       22.92      6.00 o
   7   0   0       44.82       42.80     11.46 o
   8   0   0       13.25        6.12      6.11 o
   9   0   0      146.71       98.94     14.63 o
  10   0   0        4.46        4.41      9.77 o
 -10   1   0        4.08        3.78      7.89 o
  -9   1   0       44.13       33.97     11.02 o
  -8   1   0      143.50      195.15     14.94 o
  -7   1   0        2.14        7.22      6.64 o
  -6   1   0      165.53      186.03      7.87 o
  -5   1   0       83.16       89.93      6.73 o
  -4   1   0     1552.09     1617.80     21.10 o
  -3   1   0     1045.13      995.74     30.75 o
  -2   1   0     6144.46     6611.77     89.92 o
   1   1   0     3368.28     3530.16     74.09 o
   2   1   0       68.14       85.22      6.91 o
   3   1   0      658.66      572.46     28.58 o
   4   1   0      348.23      336.92     11.77 o
   5   1   0        6.37        9.84      4.03 o
   6   1   0       87.65      104.78      8.85 o
   7   1   0      309.19      332.71     14.69 o
   8   1   0        7.50       11.85      6.87 o
   9   1   0        5.56       12.97     13.98 o
  10   1   0        9.02        2.36     13.57 o
 -11   2   0        1.55       14.89     32.76 o
 -10   2   0        7.24        2.74     10.86 o
  -9   2   0      260.59      210.94     22.90 o
  -8   2   0        9.16       -1.57      5.50 o
  -7   2   0      313.68      347.15     16.32 o
  -6   2   0      404.18      390.36     15.12 o
  -5   2   0      202.17      210.32     13.83 o
  -4   2   0     1170.67     1219.49     21.01 o
  -3   2   0     1171.51     1230.11     18.21 o
  -2   2   0     4277.57     4010.70     68.27 o
  -1   2   0     8346.54     9070.73    161.48 o
   0   2   0      795.25      710.71     13.68 o
   1   2   0      798.33      620.35     19.67 o
   2   2   0     1609.24     1604.97     37.74 o
   3   2   0      272.61      293.31     11.74 o
   4   2   0     2164.73     2303.46    111.97 o
   5   2   0       82.60      109.41      6.94 o
   6   2   0       22.82       20.40      9.97 o
   7   2   0      244.94      235.56     18.42 o
   8   2   0       17.78       16.94      7.61 o
   9   2   0        4.47        2.52     13.58 o
 -11   3   0        3.00      -12.77     14.40 o
 -10   3   0       22.35       18.63     21.04 o
  -9   3   0        8.33       14.13     10.84 o
  -8   3   0        2.64       -1.37     10.30 o
  -7   3   0      706.67      732.04     22.60 o
  -6   3   0      376.32      400.84     13.26 o
  -5   3   0       47.33       56.00      6.18 o
  -4   3   0     1595.46     1530.48     23.14 o
  -3   3   0      107.79       78.54     12.66 o
  -2   3   0      922.87      971.37     27.66 o
  -1   3   0     1341.83     1158.21     25.33 o
   0   3   0     2627.24     2493.95     50.48 o
   1   3   0      266.70      283.73     14.15 o
   2   3   0      240.57      193.83      9.57 o
   3   3   0     1124.96     1072.25     20.98 o
   4   3   0       97.69       83.94      8.29 o
   5   3   0      363.20      371.91     31.95 o
   6   3   0       14.78       17.36      9.55 o
   7   3   0        6.08       -3.37      6.19 o
   8   3   0      140.96      107.49     27.29 o
   9   3   0       18.48        8.74     11.53 o
 -11   4   0        0.22       14.44     11.74 o
 -10   4   0        6.21        8.84      8.31 o
  -9   4   0       55.19       41.39     11.17 o
  -8   4   0       57.82       70.94     13.04 o
  -7   4   0       31.97       32.25      8.28 o
  -6   4   0      483.00      477.44     32.30 o
  -5   4   0       81.65       84.60      7.81 o
  -4   4   0      413.33      404.62     37.00 o
  -3   4   0     1995.41     1903.79     37.34 o
  -2   4   0       14.31       18.44      8.88 o
  -1   4   0        1.76        0.89      8.38 o
   0   4   0     1909.14     1806.71     32.22 o
   1   4   0     2487.40     2585.71     74.84 o
   2   4   0      127.82      131.74     13.58 o
   3   4   0      682.12      628.86     19.87 o
   4   4   0        3.90        5.20      5.67 o
   5   4   0       10.33       25.96      8.36 o
   6   4   0      170.95      170.07     14.99 o
   7   4   0        1.52        0.08      9.29 o
   8   4   0       41.08       27.64      9.53 o
 -11   5   0       21.40       -7.82     10.14 o
 -10   5   0        0.95       13.33      8.45 o
  -9   5   0       11.31       16.34      9.58 o
  -8   5   0      559.06      526.60     27.05 o
  -7   5   0      238.57      241.51     14.16 o
  -6   5   0       43.09       60.11      7.77 o
  -5   5   0      292.04      283.50     10.10 o
  -4   5   0       34.81       36.58     12.41 o
  -3   5   0      573.82      528.18     18.29 o
  -2   5   0      314.36      261.52     18.87 o
  -1   5   0       37.75       47.38     12.58 o
   0   5   0        4.63       18.10      8.22 o
   1   5   0      787.76      765.91     22.11 o
   2   5   0       39.33       50.90     25.02 o
   3   5   0       59.17       58.27     10.92 o
   4   5   0      528.56      558.44     22.65 o
   5   5   0        0.40        8.84      9.98 o
   6   5   0       71.80       71.88     21.94 o
   7   5   0      103.35       41.51     15.04 o
 -11   6   0        3.41        3.04     15.09 o
 -10   6   0       44.98       24.04     12.07 o
  -9   6   0        0.32        1.45      7.24 o
  -8   6   0        9.35        2.13      8.11 o
  -7   6   0      135.96      155.63     30.41 o
  -6   6   0       25.64       39.77     12.72 o
  -5   6   0       66.09       44.64     28.66 o
  -4   6   0      522.44      503.90     20.25 o
  -3   6   0      397.39      383.30     15.51 o
  -2   6   0      214.91      225.56     14.50 o
  -1   6   0       86.17      101.20     18.34 o
   0   6   0        1.80        8.95      9.74 o
   1   6   0      387.75      362.33     19.12 o
   2   6   0      181.72      226.50     18.78 o
   3   6   0      132.18      129.35     13.93 o
   4   6   0        1.00        6.77     13.93 o
   5   6   0      134.04      189.44     58.45 o
   6   6   0       11.68        5.50     11.05 o
 -11   7   0        1.74       -8.30     11.32 o
 -10   7   0       34.98       21.86      9.35 o
  -9   7   0       24.16       39.95     28.35 o
  -8   7   0       14.61        7.66      9.57 o
  -7   7   0       12.71       15.42      8.39 o
  -6   7   0      127.11      159.83     14.68 o
  -5   7   0        1.09        0.52     10.94 o
  -4   7   0      294.67      303.81     16.30 o
  -3   7   0      330.76      345.33     27.28 o
  -2   7   0      110.59      104.82     19.76 o
  -1   7   0      697.94      677.26     25.39 o
   0   7   0      203.48      210.49     17.85 o
   1   7   0       42.33       28.47     12.04 o
   2   7   0       49.70       34.50     22.04 o
   3   7   0      170.63      198.39     17.95 o
   4   7   0       51.91       40.05     16.35 o
   5   7   0       33.01       23.13     19.05 o
 -11   8   0        2.16       42.62     15.42 o
 -10   8   0        0.28       -0.07     10.94 o
  -9   8   0       69.30       39.36     17.13 o
  -8   8   0       36.20       31.49     13.62 o
  -7   8   0      119.11      132.56     21.99 o
  -6   8   0      198.94      167.21     12.68 o
  -5   8   0      175.75      169.69     15.68 o
  -4   8   0        1.98        1.46     12.01 o
  -3   8   0      218.40      303.74     39.98 o
  -2   8   0        2.37       -5.18     15.66 o
  -1   8   0       67.02       50.52     21.90 o
   0   8   0      165.54      212.22     20.70 o
   1   8   0       39.52       30.62     13.72 o
   2   8   0        5.31       14.40      9.40 o
   3   8   0       40.41       30.07     13.87 o
   4   8   0       39.65       30.66     27.01 o
 -11   9   0       55.73       68.86     20.39 o
 -10   9   0       18.02       55.29     13.27 o
  -9   9   0        1.22        2.68     10.52 o
  -8   9   0       14.47       26.74     10.92 o
  -7   9   0       75.25       37.42     15.55 o
  -6   9   0        7.16       19.60      9.42 o
  -5   9   0       51.06       45.62     14.64 o
  -4   9   0       30.49       -1.87     15.92 o
  -3   9   0        4.65       -8.25     12.12 o
  -2   9   0      147.76      153.33     19.43 o
  -1   9   0        5.36        2.67     12.01 o
   0   9   0       45.48       43.74     16.15 o
   1   9   0      117.50      124.82     44.58 o
   2   9   0        2.00        5.65     17.03 o
   3   9   0        0.63       10.38     17.77 o
 -10  10   0       26.79       31.92     11.79 o
  -9  10   0       12.46       59.51     14.10 o
  -8  10   0       38.34       59.66     16.91 o
  -7  10   0        5.94       10.14     13.14 o
  -6  10   0        0.09       -4.45      8.99 o
  -5  10   0       47.83       52.42     17.56 o
  -4  10   0      217.67      285.45     48.87 o
  -3  10   0       80.70       81.65     16.42 o
  -2  10   0       42.28       59.64     28.36 o
  -1  10   0       68.75       72.30     52.89 o
   0  10   0        0.50        3.21     11.55 o
   1  10   0        1.27        7.50     14.74 o
   2  10   0       40.38       36.90     21.61 o
  -9  11   0       12.84       29.24     13.85 o
  -8  11   0        3.28        8.26      9.28 o
  -7  11   0       39.95       18.15     13.13 o
  -6  11   0       22.66       21.54     10.34 o
  -5  11   0       26.80       23.01     25.37 o
  -4  11   0        6.09        2.85     15.36 o
  -3  11   0        7.10       29.46     22.46 o
  -2  11   0        0.66        4.58     21.38 o
  -1  11   0        1.22       16.95     25.02 o
   0  11   0       13.27       24.22     25.93 o
  -8  12   0        3.77       31.03     15.19 o
  -7  12   0       16.18       42.99     18.61 o
  -6  12   0       81.89       42.43     11.79 o
  -5  12   0       14.70       18.69     19.57 o
  -4  12   0        0.11       -7.99     18.27 o
  -3  12   0        5.31       15.91     35.53 o
  -2  12   0       23.85       61.65     76.69 o
   1 -12   1        0.15        6.64     25.68 o
   2 -12   1        0.62        8.98     18.13 o
   3 -12   1       33.79       26.26      9.79 o
   4 -12   1        3.98       -4.25     11.52 o
   5 -12   1        3.82        5.82     11.39 o
   6 -12   1        8.40       -4.08     11.92 o
   7 -12   1       22.86        9.40     19.40 o
   8 -12   1        2.66       -0.87      9.55 o
  -1 -11   1        3.90       -2.05     17.26 o
   0 -11   1        2.87       -8.07     16.53 o
   1 -11   1       21.91       -0.52     32.48 o
   2 -11   1        2.85       -0.44     13.97 o
   3 -11   1       15.95       29.33     24.09 o
   4 -11   1      118.55       69.49     45.52 o
   5 -11   1      100.00      106.83     33.69 o
   6 -11   1        5.74        7.00     13.03 o
   7 -11   1       19.01       33.73     15.25 o
   8 -11   1        0.62        2.70     18.09 o
   9 -11   1        4.79        5.96      9.60 o
  -2 -10   1        3.38       18.91     22.24 o
  -1 -10   1       50.95       69.79     32.70 o
   0 -10   1        4.33        6.76     14.68 o
   1 -10   1        6.32       26.13     24.66 o
   2 -10   1      117.13       93.28     26.99 o
   3 -10   1       26.84        4.29     13.60 o
   4 -10   1        0.17       -6.85      7.59 o
   5 -10   1       45.99       37.09      9.18 o
   6 -10   1        2.82       12.93     10.93 o
   7 -10   1        2.66        5.63     11.15 o
   8 -10   1        5.43       23.11     19.35 o
   9 -10   1       14.12       19.14     20.43 o
  10 -10   1        7.23       -7.43     20.29 o
  -4  -9   1        6.09       18.76     35.11 o
  -3  -9   1       36.03       92.11     41.08 o
  -2  -9   1       15.91       18.81     18.84 o
  -1  -9   1       33.45       34.16     13.32 o
   0  -9   1      251.68      197.48     46.60 o
   1  -9   1       74.60       69.03     13.72 o
   2  -9   1       88.95       76.73     17.08 o
   3  -9   1      506.91      546.80     29.80 o
   4  -9   1       34.64       22.66     18.20 o
   5  -9   1        0.41       -3.42      7.92 o
   6  -9   1      133.33      134.65     11.77 o
   7  -9   1       46.87       33.16     12.05 o
   8  -9   1       16.70       29.59     15.76 o
   9  -9   1        5.72        3.67     11.00 o
  10  -9   1        1.67       13.78      9.79 o
  -5  -8   1       39.68      115.00     40.94 o
  -4  -8   1        0.27      -27.72     31.55 o
  -3  -8   1       30.25       46.87     23.60 o
  -2  -8   1      222.65      251.48     31.11 o
  -1  -8   1       68.40       78.69     15.76 o
   0  -8   1        2.48       12.30     12.12 o
   1  -8   1       10.55        8.22     11.66 o
   2  -8   1      213.35      229.71     19.86 o
   3  -8   1      567.76      496.66     21.47 o
   4  -8   1      194.56      185.66     35.78 o
   5  -8   1        5.84       10.91      7.74 o
   6  -8   1       84.11       68.43      9.97 o
   7  -8   1        8.57        7.60      7.86 o
   8  -8   1       27.95       24.21     11.18 o
   9  -8   1        8.92       53.17     29.45 o
  10  -8   1        1.80        2.95     11.85 o
  11  -8   1       15.28        9.18     11.68 o
  -6  -7   1        0.60       32.28     23.91 o
  -5  -7   1       68.84      120.42     37.39 o
  -4  -7   1       87.19       69.78     12.77 o
  -3  -7   1       32.20       29.27      9.84 o
  -2  -7   1        1.09       -0.48      7.42 o
  -1  -7   1       98.26       74.23     19.63 o
   0  -7   1       54.71       55.84     13.29 o
   1  -7   1      650.65      659.07     26.07 o
   2  -7   1      323.22      316.61     49.84 o
   3  -7   1       18.36       20.91      8.86 o
   4  -7   1      973.01      938.46     46.58 o
   5  -7   1      477.90      532.06     19.98 o
   6  -7   1       24.30       15.31      8.02 o
   7  -7   1      180.63      187.47     12.29 o
   8  -7   1        1.54        5.13      9.52 o
   9  -7   1       11.59       23.44     14.64 o
  10  -7   1       30.08       45.65     11.95 o
  11  -7   1        1.04       14.13     15.59 o
  -7  -6   1       62.57       45.20     23.40 o
  -6  -6   1        7.84       -5.59      9.28 o
  -5  -6   1       31.44       23.92     16.13 o
  -4  -6   1      108.93      102.97     12.57 o
  -3  -6   1       38.63       34.16      7.89 o
  -2  -6   1      134.40      135.68     20.27 o
  -1  -6   1     1321.13     1428.20     57.19 o
   0  -6   1       60.06       65.79      9.59 o
   1  -6   1        0.61        2.09      6.58 o
   2  -6   1     1571.87     1468.21     42.67 o
   3  -6   1     1003.52      977.08     26.89 o
   4  -6   1       14.02       15.93      6.37 o
   5  -6   1       26.06       46.29      9.40 o
   6  -6   1        6.98       15.54      7.29 o
   7  -6   1       35.39       48.47      8.83 o
   8  -6   1      174.82      185.93     14.74 o
   9  -6   1        4.54        2.59      7.06 o
  10  -6   1        3.38        8.18      8.70 o
  11  -6   1        9.96       46.27     14.19 o
  -7  -5   1        8.79       15.53      7.55 o
  -6  -5   1       46.45       49.39     15.90 o
  -5  -5   1        3.01        8.78      9.17 o
  -4  -5   1        2.66       12.16      8.34 o
  -3  -5   1      525.83      541.82     17.20 o
  -2  -5   1        4.83       -1.58      5.97 o
  -1  -5   1      289.82      271.02     20.72 o
   0  -5   1      957.21      927.88     24.50 o
   1  -5   1      748.01      723.46     45.31 o
   2  -5   1      918.13      882.21     22.94 o
   3  -5   1     2106.66     2142.06     43.66 o
   4  -5   1      326.95      324.05     12.41 o
   5  -5   1       29.62       42.06     11.39 o
   6  -5   1      866.70      947.05     20.95 o
   7  -5   1        0.44        4.81      7.34 o
   8  -5   1       11.71        5.82      6.32 o
   9  -5   1        0.79        0.75      6.91 o
  10  -5   1       26.61       30.94     11.94 o
  11  -5   1       24.36       31.23     11.63 o
  -8  -4   1       87.86       72.01     21.72 o
  -7  -4   1        9.63       10.74      7.89 o
  -6  -4   1        0.85       -3.07      6.23 o
  -5  -4   1      203.17      194.03      9.99 o
  -4  -4   1       65.99       71.07     14.57 o
  -3  -4   1      653.28      668.16     17.56 o
  -2  -4   1      131.73      124.60     10.83 o
  -1  -4   1       77.07       41.96     11.88 o
   0  -4   1     3927.42     3951.72     72.12 o
   1  -4   1     2264.29     2066.10     39.36 o
   2  -4   1      952.40      915.57     18.40 o
   3  -4   1      229.74      182.68     11.28 o
   4  -4   1     1821.75     1808.53     29.84 o
   5  -4   1       22.12       24.63      8.19 o
   6  -4   1      480.56      511.54     14.92 o
   7  -4   1      410.93      427.02     18.75 o
   8  -4   1      102.91      113.83     17.85 o
   9  -4   1       40.86       28.64     10.44 o
  10  -4   1       35.93       21.62     11.52 o
  11  -4   1        0.69        3.32     13.79 o
  -9  -3   1        0.11       45.50     14.08 o
  -8  -3   1        6.29        9.99     17.48 o
  -7  -3   1       15.64       20.46     14.10 o
  -6  -3   1      193.52      194.63     11.57 o
  -5  -3   1      237.38      251.23     11.36 o
  -4  -3   1      884.31      887.08     30.50 o
  -3  -3   1      425.74      410.89     10.84 o
  -2  -3   1     3689.94     3744.44     85.29 o
  -1  -3   1     1147.20     1078.85     35.14 o
   0  -3   1     2685.10     2499.75     44.23 o
   1  -3   1     2459.41     2481.93     52.34 o
   2  -3   1      605.81      549.64     11.50 o
   3  -3   1       28.58       41.99      6.02 o
   4  -3   1      358.77      306.67     10.27 o
   5  -3   1      282.22      303.12      9.00 o
   6  -3   1       33.63       37.06      7.26 o
   7  -3   1      153.18      163.22     19.83 o
   8  -3   1       59.68       52.10     10.86 o
   9  -3   1       23.50        9.09      9.75 o
  10  -3   1       19.72        5.15     12.08 o
  11  -3   1        0.20        2.14     17.48 o
  -9  -2   1        0.17       -0.12     10.00 o
  -8  -2   1       74.73       42.62      9.79 o
  -7  -2   1       66.08       62.02     13.24 o
  -6  -2   1       94.44       97.81      8.08 o
  -5  -2   1      337.14      359.95     12.15 o
  -4  -2   1     1172.91     1179.87     21.82 o
  -3  -2   1        8.65        9.16      4.42 o
  -2  -2   1        3.57        9.19      4.97 o
  -1  -2   1     4077.94     3946.90     66.19 o
   0  -2   1    11314.39    12825.35    246.51 o
   1  -2   1     1159.71     1341.70     21.88 o
   2  -2   1      238.94      269.86      7.12 o
   3  -2   1     2336.57     2185.86     28.45 o
   4  -2   1     1151.22     1205.12     18.65 o
   5  -2   1     1057.90      995.42     16.86 o
   6  -2   1       23.80       27.56      4.67 o
   7  -2   1        6.64        6.14      5.85 o
   8  -2   1      113.33      111.63     16.14 o
   9  -2   1       61.71       67.76     17.49 o
  10  -2   1        9.04        6.55     13.79 o
 -10  -1   1       12.44       20.56     10.56 o
  -9  -1   1       94.61       61.28      9.05 o
  -8  -1   1        6.53       24.83      8.95 o
  -7  -1   1        8.93       23.37      6.68 o
  -6  -1   1      978.61     1039.15     18.31 o
  -5  -1   1      194.68      227.06      9.16 o
  -4  -1   1      814.87      820.80     19.12 o
  -3  -1   1     1525.49     1406.86     18.90 o
  -2  -1   1       25.61        7.16      3.76 o
  -1  -1   1      688.19      478.00     24.49 o
   1  -1   1      559.19      574.38      8.10 o
   2  -1   1     3317.29     2961.47     33.57 o
   3  -1   1     2517.71     2507.46     27.16 o
   4  -1   1       48.47       31.75      4.40 o
   5  -1   1        1.96       -3.00      3.00 o
   6  -1   1        1.28        0.97      6.01 o
   7  -1   1       17.50       11.23      9.26 o
   8  -1   1       17.51       22.73      8.25 o
   9  -1   1       41.88       35.65      8.23 o
  10  -1   1        1.22       -7.64      8.19 o
 -10   0   1        1.17        7.49     10.15 o
  -9   0   1       11.23       14.07      7.64 o
  -8   0   1      194.95      214.75     19.67 o
  -7   0   1       32.51       26.19     11.74 o
  -6   0   1       91.71       91.88      9.39 o
  -5   0   1       17.32        7.23      6.34 o
  -4   0   1      637.44      629.89     12.61 o
  -3   0   1       60.45       64.65      8.87 o
  -2   0   1      549.19      466.74     28.90 o
   1   0   1     1922.42     1651.24     42.39 o
   2   0   1     4311.82     4207.16     51.30 o
   3   0   1      231.92      150.53      7.31 o
   4   0   1     1259.06     1187.24     20.92 o
   5   0   1       25.19       38.16      6.34 o
   6   0   1        5.33        2.92      4.30 o
   7   0   1      677.66      656.36     15.05 o
   8   0   1      176.45      175.35     15.23 o
   9   0   1      108.59       82.43     23.47 o
  10   0   1       63.44       19.28     14.23 o
 -11   1   1       31.44       15.20      9.35 o
 -10   1   1       12.19       -2.27     10.42 o
  -9   1   1      183.93      167.86     16.43 o
  -8   1   1       83.11      106.16     12.17 o
  -7   1   1      473.90      457.25     17.68 o
  -6   1   1       14.52       20.47      5.53 o
  -5   1   1       41.07       32.57      5.62 o
  -4   1   1      740.79      702.03     13.70 o
  -3   1   1      810.60      822.97     14.03 o
  -2   1   1    18070.11    22826.97   8204.80 o
  -1   1   1     3026.84     2763.09     40.49 o
   0   1   1      989.71      858.10     12.74 o
   1   1   1      109.42       93.51      9.40 o
   2   1   1      175.56      119.42     18.80 o
   3   1   1      467.30      519.45     12.99 o
   4   1   1        2.74        0.63      3.21 o
   5   1   1       77.08       97.81      7.37 o
   6   1   1        0.37       -5.27      5.68 o
   7   1   1      267.83      263.08     14.95 o
   8   1   1      154.20      138.94     16.26 o
   9   1   1        1.88        5.45      9.13 o
 -11   2   1        3.10       13.62     13.77 o
 -10   2   1      218.57      236.20     26.35 o
  -9   2   1       27.23       33.34     23.17 o
  -8   2   1        0.21      -10.18     10.18 o
  -7   2   1      346.66      364.71     12.23 o
  -6   2   1      529.68      511.83     12.88 o
  -5   2   1       10.99        9.25      5.17 o
  -4   2   1      203.22      182.46      6.63 o
  -3   2   1       21.37       19.76     13.79 o
  -2   2   1     3209.53     3383.65     69.08 o
  -1   2   1        1.99       -1.66      5.50 o
   0   2   1       32.62       10.67      9.24 o
   1   2   1      160.55      132.14      9.46 o
   2   2   1      222.42      173.41      7.47 o
   3   2   1      881.07      859.84     20.28 o
   4   2   1        8.58        2.08      7.04 o
   5   2   1      633.74      651.01     17.94 o
   6   2   1      142.45      136.39      8.55 o
   7   2   1        5.94       10.42      6.14 o
   8   2   1       90.01      108.53     28.66 o
   9   2   1        0.16       12.60      7.58 o
 -11   3   1        7.63       20.89     14.36 o
 -10   3   1       74.42       40.35     15.17 o
  -9   3   1      196.79      189.04     17.54 o
  -8   3   1      322.40      290.55     13.25 o
  -7   3   1        1.87       10.75      5.72 o
  -6   3   1       80.18       95.30     19.68 o
  -5   3   1        4.82        5.78      5.85 o
  -4   3   1     2021.24     2053.83     38.46 o
  -3   3   1     4138.62     4022.23     79.42 o
  -2   3   1     2061.09     2159.55     37.03 o
  -1   3   1        1.02        4.91      7.32 o
   0   3   1     1449.08     1482.45     28.35 o
   1   3   1     1680.14     1590.30     28.34 o
   2   3   1       68.52       72.69      6.11 o
   3   3   1      498.38      479.38     16.81 o
   4   3   1      132.09      145.22     13.36 o
   5   3   1        0.60        0.27      4.62 o
   6   3   1      271.47      287.58     13.28 o
   7   3   1        6.13       -7.51      7.78 o
   8   3   1        8.41       25.38     11.74 o
 -11   4   1       62.22       39.09     11.99 o
 -10   4   1       10.36       -9.52     10.67 o
  -9   4   1        2.68        2.77      7.05 o
  -8   4   1      483.46      488.73     22.16 o
  -7   4   1       62.59       65.45     10.60 o
  -6   4   1       74.51       67.06     12.18 o
  -5   4   1      439.58      424.79     36.49 o
  -4   4   1       15.33       10.66      7.46 o
  -3   4   1     1999.52     1969.90     40.01 o
  -2   4   1       30.83       12.60      7.68 o
  -1   4   1      555.57      580.45     17.39 o
   0   4   1       94.61       61.38     16.14 o
   1   4   1     1299.71     1198.45     26.19 o
   2   4   1      116.17      144.90     35.84 o
   3   4   1       48.97       83.17      6.97 o
   4   4   1      476.08      500.76     17.04 o
   5   4   1        6.05        1.34      9.58 o
   6   4   1       40.99       34.71     11.31 o
   7   4   1       63.55       67.13     14.08 o
   8   4   1       10.73       28.06     10.87 o
 -11   5   1       20.57        2.18     12.07 o
 -10   5   1      153.36      158.36     20.06 o
  -9   5   1       13.62       10.81      9.99 o
  -8   5   1        0.27       -9.65      9.65 o
  -7   5   1      623.34      596.83     33.37 o
  -6   5   1        1.18       -7.37      7.37 o
  -5   5   1      248.96      231.99     15.18 o
  -4   5   1        1.36       -4.31     10.75 o
  -3   5   1       36.47       51.37      9.65 o
  -2   5   1      715.13      710.03     30.01 o
  -1   5   1     1683.20     1735.24     38.29 o
   0   5   1       91.88       94.86     10.28 o
   1   5   1       21.15       12.88      7.82 o
   2   5   1      290.72      319.75     21.01 o
   3   5   1       13.23       24.12     12.37 o
   4   5   1      107.92      102.81     15.43 o
   5   5   1        5.56        6.66     16.06 o
   6   5   1        1.98       -9.41     11.12 o
   7   5   1       26.35       28.35     15.86 o
 -11   6   1        1.07       -1.75     14.28 o
 -10   6   1      111.47       99.38     19.28 o
  -9   6   1      345.20      369.28     25.13 o
  -8   6   1        1.30        5.98      9.31 o
  -7   6   1      156.57      193.00     15.63 o
  -6   6   1      120.14      125.91     12.20 o
  -5   6   1        0.35        2.98      7.54 o
  -4   6   1      840.37      866.90     28.14 o
  -3   6   1      382.76      395.67     19.55 o
  -2   6   1       44.12       69.60     11.79 o
  -1   6   1      173.12      169.40     14.05 o
   0   6   1      266.66      258.55     16.52 o
   1   6   1       14.95       23.99     19.47 o
   2   6   1      198.80      229.04     16.58 o
   3   6   1        0.61        1.36      6.36 o
   4   6   1        9.04       11.64     12.41 o
   5   6   1       97.50       51.54     16.79 o
   6   6   1       41.82       15.83     13.09 o
 -11   7   1       11.99       42.55     16.61 o
 -10   7   1        0.95       16.35     10.47 o
  -9   7   1        2.15        7.07     10.76 o
  -8   7   1       54.76       37.63      9.06 o
  -7   7   1       54.65       52.38     12.04 o
  -6   7   1      311.25      332.40     22.05 o
  -5   7   1      245.97      253.35     19.72 o
  -4   7   1       60.21       61.47     14.12 o
  -3   7   1      838.20      799.06     54.04 o
  -2   7   1        5.20        7.78      8.67 o
  -1   7   1       48.35       55.89     13.15 o
   0   7   1      306.54      346.66     26.48 o
   1   7   1       86.60       59.52     18.44 o
   2   7   1       40.38       94.92     51.39 o
   3   7   1       72.77       87.54     21.56 o
   4   7   1      101.48       84.47     39.95 o
   5   7   1        5.85       -0.99     13.93 o
 -11   8   1       37.55       76.02     22.07 o
 -10   8   1        5.95       16.44     13.18 o
  -9   8   1       11.04       24.80     24.11 o
  -8   8   1       87.44       64.61     11.95 o
  -7   8   1       31.20       10.63      8.74 o
  -6   8   1        9.90       21.33     13.34 o
  -5   8   1      305.81      305.88     30.87 o
  -4   8   1       10.73        0.24     15.32 o
  -3   8   1        2.14        3.65     29.42 o
  -2   8   1      212.22      230.08     16.64 o
  -1   8   1       86.51       65.35     14.50 o
   0   8   1      110.31       83.29     21.06 o
   1   8   1      336.78      372.65     21.56 o
   2   8   1       47.17       36.43      9.77 o
   3   8   1       14.19        7.86     13.93 o
   4   8   1       41.29       46.54     24.59 o
 -11   9   1       32.82       31.56     16.35 o
 -10   9   1       47.54       84.12     14.49 o
  -9   9   1       11.45       24.37     15.19 o
  -8   9   1       29.93       17.57     13.52 o
  -7   9   1      288.62      274.25     24.76 o
  -6   9   1       55.65       51.59     22.77 o
  -5   9   1       72.34       52.11     22.71 o
  -4   9   1       92.53       90.97     24.55 o
  -3   9   1        2.57       13.26     18.61 o
  -2   9   1      129.50      120.59     25.64 o
  -1   9   1      121.45      161.97     33.28 o
   0   9   1        9.59        4.47     10.49 o
   1   9   1       52.54       76.04     54.38 o
   2   9   1       68.68       74.51     18.23 o
   3   9   1        3.45        3.31     11.95 o
 -10  10   1       14.30       29.86     17.49 o
  -9  10   1       10.35       18.91     12.23 o
  -8  10   1        1.65       26.78     12.16 o
  -7  10   1        4.84       23.61     10.61 o
  -6  10   1       15.70        9.22     20.97 o
  -5  10   1        2.88        5.00     15.00 o
  -4  10   1       29.00       11.70     15.40 o
  -3  10   1       33.94       22.24     21.97 o
  -2  10   1        0.16        7.64     20.21 o
  -1  10   1       89.95      107.52     37.68 o
   0  10   1       48.53       52.11     18.51 o
   1  10   1        3.08       11.59     12.86 o
   2  10   1       30.17       56.05     28.36 o
  -9  11   1       11.44       -7.24     10.92 o
  -8  11   1        2.37       -2.55     10.16 o
  -7  11   1        0.05        2.44      8.99 o
  -6  11   1       69.63       29.03     19.11 o
  -5  11   1       76.57       37.11     22.32 o
  -4  11   1       16.27       26.49     18.05 o
  -3  11   1       70.30       51.72     20.48 o
  -2  11   1        5.35       19.55     14.61 o
  -1  11   1        3.48       37.92     26.22 o
   0  11   1       85.98       76.29     23.53 o
  -8  12   1       14.12        6.43      9.98 o
  -7  12   1        1.78        7.00     10.08 o
  -6  12   1        4.70        6.54     17.76 o
  -5  12   1        2.13       -3.97     14.10 o
  -4  12   1        0.25       29.51     20.30 o
  -3  12   1        5.10        1.10     13.50 o
  -2  12   1       32.72       27.33     20.47 o
   1 -12   2       37.45       35.16     18.07 o
   2 -12   2        1.50        3.73     13.64 o
   3 -12   2        1.29       15.73     15.07 o
   4 -12   2       18.93       27.66     11.81 o
   5 -12   2       22.98       10.48     13.03 o
   6 -12   2        0.08       -9.08      9.14 o
   7 -12   2       16.44       25.51     14.92 o
   8 -12   2        0.05       16.55     10.19 o
  -1 -11   2        9.62       19.14     19.07 o
   0 -11   2        5.36       23.98     19.20 o
   1 -11   2       43.48       40.21     13.55 o
   2 -11   2       69.20      102.97     22.63 o
   3 -11   2       18.66        0.68     16.16 o
   4 -11   2        2.10        3.65      7.88 o
   5 -11   2       31.20       15.02     10.96 o
   6 -11   2       48.91       33.71     14.37 o
   7 -11   2        2.13       13.72     12.67 o
   8 -11   2        2.72       32.47     13.99 o
   9 -11   2        1.99       63.77     14.47 o
  -2 -10   2        6.56        0.28     28.43 o
  -1 -10   2       58.07       82.47     49.40 o
   0 -10   2       66.54       52.21     19.02 o
   1 -10   2        3.54        9.79      8.89 o
   2 -10   2      165.12      204.11     19.63 o
   3 -10   2      490.96      469.72     37.85 o
   4 -10   2       10.94        7.34     10.67 o
   5 -10   2        9.05        8.65     10.97 o
   6 -10   2        5.00       21.98      9.49 o
   7 -10   2        4.54        7.73     10.86 o
   8 -10   2       18.66       12.04     26.54 o
   9 -10   2        6.00       26.99     16.38 o
  10 -10   2       14.37       30.65     15.53 o
  -4  -9   2        1.36      -40.37     40.37 o
  -3  -9   2       27.37       18.91     34.12 o
  -2  -9   2       19.26        4.51      8.60 o
  -1  -9   2       50.43       92.21     59.92 o
   0  -9   2      236.74      278.80     25.05 o
   1  -9   2       22.47       32.18     28.07 o
   2  -9   2       68.98       25.19     19.10 o
   3  -9   2       37.87       42.29      9.91 o
   4  -9   2       58.02       45.03     17.33 o
   5  -9   2        3.51       -8.73      9.74 o
   6  -9   2       44.18       27.15      9.18 o
   7  -9   2       76.44       58.88      9.91 o
   8  -9   2        8.23        6.42     13.45 o
   9  -9   2       18.93       26.69     13.29 o
  10  -9   2       53.93       47.24     24.84 o
  -5  -8   2       34.96       92.40     40.65 o
  -4  -8   2       29.73       14.93     29.14 o
  -3  -8   2       19.49       28.45     36.46 o
  -2  -8   2      200.73      196.73     30.44 o
  -1  -8   2      337.24      408.20     33.08 o
   0  -8   2        1.12       -6.08      9.85 o
   1  -8   2      578.97      600.14     24.18 o
   2  -8   2      411.05      379.08     32.90 o
   3  -8   2       29.13       24.38     11.48 o
   4  -8   2      467.23      459.58     18.58 o
   5  -8   2        6.91        7.25     11.15 o
   6  -8   2       99.53      107.30     13.36 o
   7  -8   2      125.22      102.97     13.73 o
   8  -8   2        0.12       -3.86      9.61 o
   9  -8   2       14.03       -0.76     12.47 o
  10  -8   2        0.18       23.59     16.39 o
  11  -8   2        0.08       -3.83     12.13 o
  -6  -7   2        1.83        7.82     15.03 o
  -5  -7   2        0.30       15.21     27.72 o
  -4  -7   2      192.17      124.85     38.26 o
  -3  -7   2      153.91      146.84     61.23 o
  -2  -7   2        2.66       12.24      7.07 o
  -1  -7   2       41.84       62.74     11.60 o
   0  -7   2       67.89       91.19     14.47 o
   1  -7   2      178.51      175.35     33.36 o
   2  -7   2      943.80      925.39     44.65 o
   3  -7   2       17.93       68.08     27.94 o
   4  -7   2       29.21       27.12      6.91 o
   5  -7   2      204.64      218.32     10.98 o
   6  -7   2       57.17       44.01      8.78 o
   7  -7   2        0.56       -4.27     10.24 o
   8  -7   2        8.85       11.19     11.76 o
   9  -7   2        3.09       -4.14     10.41 o
  10  -7   2        1.43       36.89     22.93 o
  11  -7   2       46.75       29.28     23.35 o
  -7  -6   2        1.02        3.56     13.59 o
  -6  -6   2       69.78      129.13     56.65 o
  -5  -6   2       10.53       12.44     13.93 o
  -4  -6   2        8.70       12.70     11.37 o
  -3  -6   2      192.03      173.09      8.15 o
  -2  -6   2      148.41      147.68      7.18 o
  -1  -6   2      504.93      556.95     19.15 o
   0  -6   2     1063.03     1006.40     30.03 o
   1  -6   2       64.24       87.87      9.37 o
   2  -6   2      550.13      587.13     39.38 o
   3  -6   2     2323.88     2387.00     80.85 o
   4  -6   2       36.41       42.87      7.15 o
   5  -6   2       10.79       11.84      7.63 o
   6  -6   2      240.19      231.34     15.81 o
   7  -6   2        1.61       -0.92      5.99 o
   8  -6   2       19.39       20.27     10.03 o
   9  -6   2       25.94       23.49     12.84 o
  10  -6   2        0.90       -0.12     11.34 o
  11  -6   2        4.53       23.13     14.15 o
  -8  -5   2       18.46       20.84     12.69 o
  -7  -5   2        4.73       12.80     10.80 o
  -6  -5   2       36.97       36.87     14.33 o
  -5  -5   2      500.54      402.94     18.09 o
  -4  -5   2       63.39       43.28      8.84 o
  -3  -5   2      219.11      309.96     51.01 o
  -2  -5   2      232.76      217.44      8.28 o
  -1  -5   2       41.20       32.99     11.37 o
   0  -5   2     1948.54     1890.19     40.27 o
   1  -5   2      607.94      611.38     18.74 o
   2  -5   2       30.72       34.48      6.59 o
   3  -5   2        1.70       -4.73      6.74 o
   4  -5   2      696.75      670.90     16.60 o
   5  -5   2       54.01       59.83      7.86 o
   6  -5   2       54.14       45.56     11.41 o
   7  -5   2      184.54      181.82     16.56 o
   8  -5   2        3.54        0.92      8.32 o
   9  -5   2       51.02       71.28     13.38 o
  10  -5   2       23.58       20.23     12.24 o
  11  -5   2        6.70       -4.27     28.57 o
  -8  -4   2       38.00       15.19     17.20 o
  -7  -4   2       96.69       73.89     35.26 o
  -6  -4   2      107.10      110.85     20.04 o
  -5  -4   2       97.56      121.43      9.18 o
  -4  -4   2      398.46      377.71     31.19 o
  -3  -4   2       30.17       37.36      4.54 o
  -2  -4   2      726.33      744.71     12.60 o
  -1  -4   2      313.16      331.09     13.69 o
   0  -4   2     2063.36     1980.71     62.19 o
   1  -4   2      996.23     1041.02     21.78 o
   2  -4   2      264.90      274.44      9.18 o
   3  -4   2       32.94       40.32      6.29 o
   4  -4   2      380.76      375.92     10.87 o
   5  -4   2      232.95      233.46     11.41 o
   6  -4   2      224.86      245.00      9.61 o
   7  -4   2      131.88      129.95     10.51 o
   8  -4   2        7.14        9.50      7.16 o
   9  -4   2       39.84       29.65     14.90 o
  10  -4   2      109.41       80.27     16.85 o
  11  -4   2        2.91        2.13     29.00 o
  -9  -3   2       32.47       47.61     15.10 o
  -8  -3   2        0.82       19.89     12.16 o
  -7  -3   2       58.99       34.25     17.56 o
  -6  -3   2      358.67      377.05     39.36 o
  -5  -3   2        6.49        8.59      4.68 o
  -4  -3   2     1354.21     1392.25     28.78 o
  -3  -3   2      157.01      145.92      7.11 o
  -2  -3   2      252.51      248.43      5.25 o
  -1  -3   2     2211.10     1866.30     94.83 o
   0  -3   2       32.15       31.18      4.46 o
   1  -3   2      544.50      538.39     22.41 o
   2  -3   2      147.60      114.05      5.71 o
   3  -3   2      295.65      313.97      7.69 o
   4  -3   2       14.79       23.68      3.82 o
   5  -3   2      881.88      847.71     14.60 o
   6  -3   2       96.23      106.67      6.69 o
   7  -3   2       88.39      107.83      9.23 o
   8  -3   2      295.02      317.10     15.85 o
   9  -3   2        4.96        5.58     13.59 o
  10  -3   2        5.78       -9.04     24.09 o
  -9  -2   2        4.38       10.57     11.96 o
  -8  -2   2        0.62       -6.00      8.54 o
  -7  -2   2        5.77       24.11      8.87 o
  -6  -2   2      910.26      946.53     22.50 o
  -5  -2   2      410.04      462.39     11.52 o
  -4  -2   2      443.87      449.42     13.75 o
  -3  -2   2      751.25      685.04     13.33 o
  -2  -2   2       94.07       96.17      9.53 o
  -1  -2   2      957.51      899.86     23.87 o
   0  -2   2      334.50      196.80      4.77 o
   1  -2   2     6021.11     5908.01     76.47 o
   2  -2   2     1186.57     1222.69     15.46 o
   3  -2   2     3579.71     3396.69     38.49 o
   4  -2   2      344.52      346.20      7.67 o
   5  -2   2      130.25      134.79      5.98 o
   6  -2   2      164.51      148.23      7.98 o
   7  -2   2      139.71      158.91     11.90 o
   8  -2   2       30.85       37.26     10.46 o
   9  -2   2       38.03       14.53     13.15 o
  10  -2   2        5.07        3.73      9.41 o
 -10  -1   2        5.63       15.76     46.05 o
  -9  -1   2       14.97       40.16     15.26 o
  -8  -1   2      419.30      419.94     40.08 o
  -7  -1   2      323.51      321.20     15.77 o
  -6  -1   2        0.60       -6.71      6.71 o
  -5  -1   2       40.00       19.86      7.69 o
  -4  -1   2        0.85       14.63      6.07 o
  -3  -1   2        5.34        2.87      4.27 o
  -2  -1   2     3887.69     3793.13     93.95 o
   0  -1   2        2.22        5.46      2.94 o
   1  -1   2     5142.83     4589.46     46.69 o
   2  -1   2      245.39      227.75      5.64 o
   3  -1   2     4377.30     4685.34     52.86 o
   4  -1   2        5.08       -1.11      3.53 o
   5  -1   2       26.56       26.97      5.91 o
   6  -1   2       43.75       46.64      9.48 o
   7  -1   2      498.58      477.92     26.66 o
   8  -1   2       37.93       27.78      7.41 o
   9  -1   2       40.97       13.35      8.34 o
  10  -1   2       64.40        7.39     16.21 o
 -10   0   2       72.97       34.20     13.59 o
  -9   0   2        8.38       16.72     10.82 o
  -8   0   2      397.63      409.27     22.42 o
  -7   0   2      297.91      280.35     61.06 o
  -6   0   2      138.46      134.56     10.53 o
  -5   0   2        1.34        3.28      4.15 o
  -4   0   2     1006.90      904.03     18.73 o
  -3   0   2      351.48      339.81     15.38 o
  -2   0   2      202.79      225.37      9.92 o
  -1   0   2     5140.60     5205.65     76.81 o
   0   0   2      429.52      295.78      6.64 o
   1   0   2     3989.72     3913.71    155.55 o
   2   0   2      590.93      715.90      9.68 o
   3   0   2      275.07      285.75      5.08 o
   4   0   2      437.84      431.52      9.12 o
   5   0   2      131.85      131.06      5.95 o
   6   0   2       12.72        9.40      5.27 o
   7   0   2        0.97        0.67      4.01 o
   8   0   2       79.07       40.09      9.05 o
   9   0   2        1.35       -1.03      7.72 o
 -11   1   2        6.43        5.79     11.39 o
 -10   1   2      108.03       76.98     26.87 o
  -9   1   2       99.63       99.95     11.62 o
  -8   1   2       63.70       81.24     32.63 o
  -7   1   2       43.44       68.20      8.14 o
  -6   1   2        2.16       -5.05      5.05 o
  -5   1   2      127.02      132.34     10.01 o
  -4   1   2     1172.21     1115.90     28.04 o
  -3   1   2     3808.32     3814.49     62.03 o
  -2   1   2     7396.96     8330.52    182.32 o
  -1   1   2     1049.25      969.33     18.50 o
   0   1   2       11.91       18.67      4.90 o
   1   1   2      725.01      847.79     22.66 o
   2   1   2     2887.89     3044.66     58.74 o
   3   1   2      165.25      249.51      9.55 o
   4   1   2       68.65       81.81      5.61 o
   5   1   2      609.41      654.28     40.38 o
   6   1   2      555.74      586.72     17.28 o
   7   1   2       94.78       74.44      8.70 o
   8   1   2       86.34       56.42     11.65 o
   9   1   2        0.18        6.04     10.09 o
 -11   2   2        0.16       56.29     46.69 o
 -10   2   2        0.21        4.27     14.89 o
  -9   2   2      259.87      261.82     15.91 o
  -8   2   2        0.93       -2.75      8.32 o
  -7   2   2      186.52      180.21     11.67 o
  -6   2   2      474.66      508.66     18.24 o
  -5   2   2      522.51      566.13     26.81 o
  -4   2   2     1467.90     1581.61     37.19 o
  -3   2   2     3926.66     3963.15     78.59 o
  -2   2   2     2611.35     2576.54     47.08 o
  -1   2   2       31.40       40.96      7.44 o
   0   2   2     3006.42     3041.16     49.05 o
   1   2   2       67.08       43.10      6.78 o
   2   2   2      439.53      524.36     10.04 o
   3   2   2     1555.34     1605.00     32.63 o
   4   2   2       46.05       52.15      9.38 o
   5   2   2       27.58       35.31      6.96 o
   6   2   2       58.98       62.62      8.32 o
   7   2   2        0.50       13.55      9.39 o
   8   2   2       14.00       -1.84      6.97 o
   9   2   2        8.89       -1.85     23.88 o
 -11   3   2      151.40      118.32     26.35 o
 -10   3   2        3.26       11.08     10.84 o
  -9   3   2        3.43       -0.93      8.33 o
  -8   3   2      584.49      607.12     18.11 o
  -7   3   2      116.90      142.80     21.99 o
  -6   3   2       38.86       41.29      7.86 o
  -5   3   2      271.82      289.64     18.65 o
  -4   3   2        0.74        0.52      8.89 o
  -3   3   2      139.49      112.71     11.96 o
  -2   3   2       26.37        7.89      5.63 o
  -1   3   2      229.23      239.07     18.02 o
   0   3   2      111.80      107.95      8.75 o
   1   3   2     1109.08     1021.59     23.97 o
   2   3   2      132.28      136.96     10.75 o
   3   3   2       59.11       62.81      8.28 o
   4   3   2     1164.89     1176.81     24.08 o
   5   3   2       65.00       45.52      9.55 o
   6   3   2       36.27       23.71      9.68 o
   7   3   2       36.76       28.70      7.78 o
   8   3   2        8.96       20.36     14.28 o
 -11   4   2        3.27       18.25     15.72 o
 -10   4   2      181.48      180.47     23.26 o
  -9   4   2        0.14        8.24      8.16 o
  -8   4   2       22.26       18.20      8.51 o
  -7   4   2      768.93      775.36     23.47 o
  -6   4   2       96.54      111.79     10.64 o
  -5   4   2     1855.44     1916.32     61.37 o
  -4   4   2      608.79      557.30     24.66 o
  -3   4   2      385.14      385.44     16.15 o
  -2   4   2        3.56        5.61      6.85 o
  -1   4   2       48.03       31.21     10.90 o
   0   4   2      841.74      862.48     35.47 o
   1   4   2      242.28      250.40     14.92 o
   2   4   2      978.40     1023.26     29.10 o
   3   4   2      424.98      427.39     24.36 o
   4   4   2      380.48      421.80     16.68 o
   5   4   2      337.90      339.81     14.31 o
   6   4   2       10.07        9.36      7.82 o
   7   4   2       39.05       39.14     15.53 o
 -12   5   2        5.51       51.17     19.19 o
 -11   5   2        7.89       38.81     17.28 o
 -10   5   2       78.37       74.83     18.35 o
  -9   5   2      205.09      227.07     14.50 o
  -8   5   2        1.75       -0.75      8.72 o
  -7   5   2      640.85      720.28     30.02 o
  -6   5   2      230.18      254.16     24.19 o
  -5   5   2       76.54       82.15     12.20 o
  -4   5   2      538.25      458.56     43.22 o
  -3   5   2        2.26       21.98     30.06 o
  -2   5   2      204.26      268.64     12.23 o
  -1   5   2      199.10      187.89     10.54 o
   0   5   2      262.63      253.38     11.24 o
   1   5   2      219.39      214.39     19.07 o
   2   5   2      291.57      332.53     15.99 o
   3   5   2      544.96      536.74     17.17 o
   4   5   2       11.39       -5.48      8.65 o
   5   5   2       63.24       78.16     10.70 o
   6   5   2       20.57       19.35      8.91 o
   7   5   2       21.81       24.59     11.17 o
 -12   6   2       23.69       77.04     34.97 o
 -11   6   2       21.62       33.72     18.28 o
 -10   6   2        0.75       11.92     18.92 o
  -9   6   2       76.74       89.91     15.74 o
  -8   6   2       82.08       69.08     13.13 o
  -7   6   2       29.69       17.99     12.44 o
  -6   6   2      137.54      168.90     20.84 o
  -5   6   2        1.08      -10.76     10.76 o
  -4   6   2      163.84      206.86     16.85 o
  -3   6   2     1146.90     1161.65     41.76 o
  -2   6   2      161.24      195.68     20.92 o
  -1   6   2       38.31       68.03     18.05 o
   0   6   2      869.70      859.98     23.57 o
   1   6   2      234.39      231.63     16.11 o
   2   6   2       20.42       20.80     13.81 o
   3   6   2       80.46       81.14      9.42 o
   4   6   2       45.50       33.98     11.75 o
   5   6   2       15.41       19.45     11.19 o
   6   6   2      112.09      103.88     41.34 o
 -11   7   2      106.12      145.24     42.58 o
 -10   7   2        1.58       -9.32     14.99 o
  -9   7   2        5.59        5.04     14.69 o
  -8   7   2       82.61       87.24     12.28 o
  -7   7   2      144.66      137.39     17.72 o
  -6   7   2       11.81       28.59     19.05 o
  -5   7   2       74.63       67.54     24.24 o
  -4   7   2       53.73       28.48     50.90 o
  -3   7   2      108.06      141.73     16.72 o
  -2   7   2      290.77      236.66     18.98 o
  -1   7   2       33.78       24.11      9.55 o
   0   7   2       82.35       88.85     19.14 o
   1   7   2      255.83      275.05     24.69 o
   2   7   2       49.16       64.91     13.15 o
   3   7   2       99.72       57.68     31.78 o
   4   7   2      241.85      273.92     26.37 o
   5   7   2       34.67       29.86     23.53 o
 -11   8   2        0.72       20.92     18.52 o
 -10   8   2       34.78       50.92     13.39 o
  -9   8   2        2.97       16.29     24.91 o
  -8   8   2        4.50        0.14      8.30 o
  -7   8   2      103.97       98.19     14.61 o
  -6   8   2       53.57       31.50     14.68 o
  -5   8   2       35.72       34.22     14.90 o
  -4   8   2      185.98      205.11     17.49 o
  -3   8   2       82.08      118.76     34.84 o
  -2   8   2       39.01       37.74     14.33 o
  -1   8   2      122.03      100.43     13.42 o
   0   8   2        0.36       -0.90     14.38 o
   1   8   2      123.24      154.71     32.07 o
   2   8   2      157.94      175.88     15.08 o
   3   8   2       39.64       39.39     12.57 o
   4   8   2       19.88       28.30     20.33 o
 -11   9   2        0.11       38.30     21.53 o
 -10   9   2       27.50       33.68     13.34 o
  -9   9   2        2.84       19.02     17.34 o
  -8   9   2        4.74       -6.60      9.69 o
  -7   9   2       20.89       -8.58     14.29 o
  -6   9   2       42.31       17.33     12.79 o
  -5   9   2       52.82       44.60     14.02 o
  -4   9   2       11.42       23.47     12.45 o
  -3   9   2      193.31      247.31     18.81 o
  -2   9   2       20.65       17.79     14.44 o
  -1   9   2      298.29      294.83     32.02 o
   0   9   2      194.86      207.17     18.12 o
   1   9   2       40.76       36.48     21.81 o
   2   9   2       34.12       27.98     13.42 o
   3   9   2       63.08       50.28     36.61 o
 -10  10   2        0.63      -12.57     12.57 o
  -9  10   2       36.97       11.75     12.18 o
  -8  10   2       13.63       16.38     21.46 o
  -7  10   2       12.05       22.16     17.20 o
  -6  10   2        6.48       -2.21     11.96 o
  -5  10   2        6.64       -4.18     12.29 o
  -4  10   2       18.58        7.61     12.53 o
  -3  10   2      159.44      180.16     18.99 o
  -2  10   2       11.84        8.04     19.97 o
  -1  10   2        0.16       18.52     16.35 o
   0  10   2       58.62       93.11     28.23 o
   1  10   2       65.65       52.19     17.84 o
  -9  11   2        4.91        1.83     11.89 o
  -8  11   2        6.10       11.31     24.45 o
  -7  11   2        0.26        7.54     24.37 o
  -6  11   2        0.08       -0.85     15.14 o
  -5  11   2        8.99        3.34     15.42 o
  -4  11   2        1.33       13.01     13.92 o
  -3  11   2       19.80       -0.15     11.81 o
  -2  11   2       49.88       43.10     19.34 o
  -1  11   2        5.84       -9.46     14.09 o
  -8  12   2        0.93       -3.70     21.04 o
  -7  12   2       50.39       16.96     28.39 o
  -6  12   2        6.34       36.70     23.31 o
  -5  12   2       18.73       16.62     16.37 o
  -4  12   2       10.07        8.95     19.88 o
  -3  12   2        7.06       -6.40     33.69 o
   1 -12   3        2.24      -16.20     20.40 o
   2 -12   3       24.60       14.73     19.04 o
   3 -12   3       11.40       12.93     20.17 o
   4 -12   3        5.45        1.74     12.92 o
   5 -12   3       39.73       46.76     22.98 o
   6 -12   3       13.31       23.17     13.60 o
   7 -12   3        5.13       31.98     13.69 o
  -1 -11   3       22.84       36.66     31.63 o
   0 -11   3       45.39       75.85     31.36 o
   1 -11   3        2.69       13.33      7.22 o
   2 -11   3       45.53       26.11     12.00 o
   3 -11   3       60.59       53.26     22.37 o
   4 -11   3        4.86       -7.54     15.20 o
   5 -11   3       16.32       11.94     15.91 o
   6 -11   3       17.86       14.81     10.76 o
   7 -11   3        2.37       34.96     15.84 o
   8 -11   3        4.64       31.74     16.79 o
   9 -11   3        2.86      -20.47     30.42 o
  -3 -10   3        0.72       12.22     22.31 o
  -2 -10   3       12.99       30.13     23.03 o
  -1 -10   3       15.25        5.56     16.04 o
   0 -10   3       60.29       47.00     14.33 o
   1 -10   3      118.33      106.01     16.24 o
   2 -10   3       11.48       17.52     13.20 o
   3 -10   3       70.45       52.07     17.22 o
   4 -10   3       51.00       62.89     17.26 o
   5 -10   3       17.03       -2.85      9.98 o
   6 -10   3       25.03       28.20     10.49 o
   7 -10   3       18.27       52.60     13.51 o
   8 -10   3        0.04       10.91     20.84 o
   9 -10   3       27.43       72.80     13.74 o
  -4  -9   3       48.02       74.92     25.45 o
  -3  -9   3       16.77       20.18     20.33 o
  -2  -9   3       40.61      139.03     42.36 o
  -1  -9   3       71.48       40.01     14.56 o
   0  -9   3       77.89       63.93     10.06 o
   1  -9   3      409.51      396.13     18.52 o
   2  -9   3       32.65       42.46      9.95 o
   3  -9   3        7.77        5.14      6.84 o
   4  -9   3      133.89      143.60     18.81 o
   5  -9   3        1.13        9.22      9.55 o
   6  -9   3       19.66       15.12     10.80 o
   7  -9   3       17.54       33.80      9.00 o
   8  -9   3        0.43       -7.98     13.71 o
   9  -9   3       12.39       26.11     20.12 o
  10  -9   3        1.28       25.49     20.88 o
  -5  -8   3        4.52       29.14     20.47 o
  -4  -8   3       18.65       89.83     23.03 o
  -3  -8   3       72.23       79.33     21.33 o
  -2  -8   3      125.57       68.40     33.56 o
  -1  -8   3       45.06       45.01      8.20 o
   0  -8   3       13.31       22.75      7.45 o
   1  -8   3      268.22      299.76     17.34 o
   2  -8   3      505.82      534.25     23.26 o
   3  -8   3       35.07       74.66     10.83 o
   4  -8   3       11.88        8.36      9.14 o
   5  -8   3      151.00      142.95     10.42 o
   6  -8   3       10.07       17.26      9.63 o
   7  -8   3       87.22       69.37     15.15 o
   8  -8   3       74.06       51.66     15.03 o
   9  -8   3        7.49       22.87     14.54 o
  10  -8   3        1.14       26.02     18.96 o
  -6  -7   3       67.87       67.72     32.34 o
  -5  -7   3       17.28        2.27     14.92 o
  -4  -7   3      103.99       87.59     19.91 o
  -3  -7   3      118.30      104.80     31.43 o
  -2  -7   3       48.22       20.61     24.31 o
  -1  -7   3      172.82      168.49      8.63 o
   0  -7   3     1142.71     1216.98     34.51 o
   1  -7   3       23.03       38.38      8.58 o
   2  -7   3        0.49       11.86      6.82 o
   3  -7   3      172.47      177.27     19.18 o
   4  -7   3        0.96        9.27      6.72 o
   5  -7   3      131.10      102.80     11.33 o
   6  -7   3       38.77       41.00     13.09 o
   7  -7   3       31.13       18.13      9.85 o
   8  -7   3        1.01       12.04      7.45 o
   9  -7   3       26.76       47.20     12.86 o
  10  -7   3       17.85       14.50     15.91 o
  -7  -6   3        3.41       -6.67     14.85 o
  -6  -6   3       44.02       67.87     21.68 o
  -5  -6   3      204.45      295.02     27.17 o
  -4  -6   3       75.12       77.34     17.91 o
  -3  -6   3        1.59       -5.26     12.22 o
  -2  -6   3       12.08       36.81     22.32 o
  -1  -6   3       22.57       20.84      4.38 o
   0  -6   3      122.23      122.41     24.23 o
   1  -6   3       11.41       15.83     11.58 o
   2  -6   3      116.63      132.53      8.96 o
   3  -6   3       85.31       62.48      8.45 o
   4  -6   3      369.26      351.97     18.77 o
   5  -6   3      207.85      194.62     12.59 o
   6  -6   3       68.69       74.62     11.15 o
   7  -6   3      141.56      156.45     14.08 o
   8  -6   3        2.72       -1.65      8.19 o
   9  -6   3       97.18       78.12     10.99 o
  10  -6   3       24.26       43.07     23.02 o
  -8  -5   3       51.50       71.62     52.53 o
  -7  -5   3       69.80       69.00     29.57 o
  -6  -5   3       15.61       -0.44      9.14 o
  -5  -5   3      186.19      228.64     16.93 o
  -4  -5   3      182.81      173.55     18.92 o
  -3  -5   3        1.66        2.70     10.38 o
  -2  -5   3      435.29      387.99     32.77 o
  -1  -5   3       12.20       10.13      2.63 o
   0  -5   3       62.12       69.58      6.62 o
   1  -5   3      173.81      192.54      8.76 o
   2  -5   3      336.78      376.48     13.93 o
   3  -5   3      175.16      187.22      7.26 o
   4  -5   3      222.04      230.18     10.05 o
   5  -5   3      248.15      257.39     12.18 o
   6  -5   3      134.67      137.38     11.74 o
   7  -5   3      344.27      365.54     14.89 o
   8  -5   3       36.60       34.45      8.83 o
   9  -5   3        0.99       17.53      7.86 o
  10  -5   3       30.87       31.54     11.60 o
  -8  -4   3       20.48       25.83     14.88 o
  -7  -4   3      399.53      364.01     24.59 o
  -6  -4   3      159.50       94.30     21.02 o
  -5  -4   3       75.51       57.80     17.59 o
  -4  -4   3      469.07      454.79     38.75 o
  -3  -4   3       29.57       42.93     19.33 o
  -2  -4   3      291.99      298.20     16.52 o
  -1  -4   3     1385.68     1119.25     56.50 o
   0  -4   3       18.72       30.05      4.62 o
   1  -4   3       41.44       56.90     11.43 o
   2  -4   3       12.44       19.36      5.50 o
   3  -4   3      597.80      636.54     11.58 o
   4  -4   3      357.04      362.95      9.36 o
   5  -4   3      149.12      139.19      7.94 o
   6  -4   3       83.59       95.59     15.06 o
   7  -4   3        9.26        9.49      5.69 o
   8  -4   3      281.66      246.67     31.75 o
   9  -4   3        1.51       31.76     26.22 o
  10  -4   3       22.00        4.69     17.48 o
  -9  -3   3       66.57       45.65     16.97 o
  -8  -3   3        6.58        6.20      9.95 o
  -7  -3   3        7.61       -4.02     10.17 o
  -6  -3   3      183.01      184.61     16.50 o
  -5  -3   3        5.85        8.10      7.54 o
  -4  -3   3      138.62      149.73     10.61 o
  -3  -3   3     1649.91     1696.71     45.69 o
  -2  -3   3       39.95       35.83     14.64 o
  -1  -3   3      766.26      704.49     31.34 o
   0  -3   3      171.80      145.12      4.65 o
   1  -3   3        5.04        4.12      2.90 o
   2  -3   3      110.53      139.45      5.54 o
   3  -3   3      506.60      432.57      9.61 o
   4  -3   3       27.49       41.22      4.53 o
   5  -3   3       47.11       63.56      5.38 o
   6  -3   3      698.59      679.11     13.87 o
   7  -3   3       96.94       95.08      7.23 o
   8  -3   3        5.73       19.97      9.17 o
   9  -3   3       33.98       52.25     11.06 o
  10  -3   3        5.87       13.22     17.48 o
 -10  -2   3        0.63       48.22     31.55 o
  -9  -2   3       11.50       18.81     11.24 o
  -8  -2   3      346.95      316.82     35.32 o
  -7  -2   3       18.96       18.71      6.96 o
  -6  -2   3      166.97      178.24     30.44 o
  -5  -2   3     1250.01     1254.62     24.50 o
  -4  -2   3      136.55      139.12     31.08 o
  -3  -2   3      305.90      296.37      6.56 o
  -2  -2   3       23.81       32.15     20.97 o
  -1  -2   3        9.43        0.84      3.14 o
   0  -2   3     1847.09     1727.09     21.40 o
   1  -2   3       17.32       31.65      5.54 o
   2  -2   3      514.84      595.14      9.36 o
   3  -2   3     3016.79     3164.55     59.27 o
   4  -2   3     2692.48     2675.53     30.74 o
   5  -2   3       36.85       37.34      5.60 o
   6  -2   3        1.78       -5.01      5.97 o
   7  -2   3      158.64      129.39     10.79 o
   8  -2   3        0.16        3.85      5.92 o
   9  -2   3        0.33        7.26      6.47 o
  10  -2   3       26.68       -7.18     13.42 o
 -10  -1   3        6.68       25.39     14.46 o
  -9  -1   3        2.46       -6.92     17.44 o
  -8  -1   3      396.70      435.25     20.73 o
  -7  -1   3      346.05      373.89     16.75 o
  -6  -1   3        3.70        6.20      7.74 o
  -5  -1   3      317.00      418.43     31.47 o
  -4  -1   3     1624.73     1563.91     26.22 o
  -3  -1   3      659.98      624.72     19.59 o
  -2  -1   3       85.43      103.14     15.93 o
  -1  -1   3      213.31      213.93     10.40 o
   0  -1   3      211.72      290.44     10.47 o
   1  -1   3     6392.33     6456.93     82.78 o
   2  -1   3     1005.35      909.04     17.14 o
   3  -1   3      741.81      863.60     20.47 o
   4  -1   3       75.01       66.83      3.03 o
   5  -1   3       91.47       86.02      4.78 o
   6  -1   3       38.49       28.06      4.52 o
   7  -1   3        0.45       -5.58      5.58 o
   8  -1   3       22.64       20.18      6.67 o
   9  -1   3       15.28       -3.27     26.58 o
  10  -1   3       87.60       34.41     24.03 o
 -10   0   3      154.89      107.18     45.51 o
  -9   0   3       64.55       53.46     15.93 o
  -8   0   3       11.13       11.44     10.45 o
  -7   0   3      478.66      520.29     26.64 o
  -6   0   3       19.71       17.03      7.63 o
  -5   0   3        8.96       21.34      5.93 o
  -4   0   3      818.49      733.20     16.44 o
  -3   0   3     1531.81     1410.88     27.50 o
  -2   0   3      181.22      186.08      9.45 o
  -1   0   3     4691.25     4205.04     81.00 o
   0   0   3     1953.00     1977.09     29.43 o
   1   0   3      278.08      224.56     22.08 o
   2   0   3      585.62      491.38     26.29 o
   3   0   3        5.33        7.55      3.08 o
   4   0   3      115.03      117.86      4.74 o
   5   0   3      107.13      105.32      5.45 o
   6   0   3      144.13      152.75      8.17 o
   7   0   3       72.73       43.38     15.85 o
   8   0   3      151.26       99.94     15.75 o
   9   0   3       15.59       11.23     16.49 o
 -11   1   3        0.09       35.40     12.37 o
 -10   1   3        2.20        1.18     16.20 o
  -9   1   3      309.58      354.26     26.48 o
  -8   1   3       84.28       93.13     27.58 o
  -7   1   3       91.57      101.32     16.17 o
  -6   1   3      321.13      334.02     20.26 o
  -5   1   3      979.06     1004.03     29.94 o
  -4   1   3      326.16      307.92     16.94 o
  -3   1   3     1256.43     1213.84     23.89 o
  -2   1   3      392.92      389.67     13.36 o
  -1   1   3      645.27      664.28     19.35 o
   0   1   3     3222.85     2947.88     46.17 o
   1   1   3     1054.82     1054.44     17.15 o
   2   1   3       23.04       48.33      4.05 o
   3   1   3     1421.53     1427.99     25.68 o
   4   1   3      120.53      129.53      6.40 o
   5   1   3       35.53       24.03      5.62 o
   6   1   3       85.58       98.63     12.42 o
   7   1   3       20.84       13.57      6.70 o
   8   1   3       12.96        5.73      7.36 o
   9   1   3       33.08        9.81     16.92 o
 -11   2   3      146.49      162.69     61.79 o
 -10   2   3       12.18        6.15     15.83 o
  -9   2   3        0.33       13.74     12.15 o
  -8   2   3      126.22      103.61     11.33 o
  -7   2   3       28.92       40.62     11.78 o
  -6   2   3      338.01      392.97     14.88 o
  -5   2   3      897.15      809.51     22.09 o
  -4   2   3      104.78      122.74     18.64 o
  -3   2   3       38.39       25.22      7.19 o
  -2   2   3       57.89       42.38      6.03 o
  -1   2   3       65.06       73.42      5.98 o
   0   2   3     2307.31     2317.28     40.42 o
   1   2   3      318.66      225.72      9.09 o
   2   2   3        1.47        4.37      4.45 o
   3   2   3      351.47      378.94     12.51 o
   4   2   3     2481.77     2598.07     49.06 o
   5   2   3      141.92      160.06      9.91 o
   6   2   3       70.83       64.46     10.00 o
   7   2   3      105.23      105.50     16.76 o
   8   2   3        0.20        6.82     14.36 o
 -11   3   3       22.03       43.42     31.06 o
 -10   3   3       35.45        8.13     10.35 o
  -9   3   3        4.95        2.33      7.44 o
  -8   3   3      171.71      201.46     15.03 o
  -7   3   3      695.95      747.75     20.23 o
  -6   3   3       33.67       62.94     15.12 o
  -5   3   3      354.91      365.09     26.00 o
  -4   3   3     3686.96     3684.83     72.45 o
  -3   3   3      679.27      733.38     20.33 o
  -2   3   3      738.46      667.21     20.46 o
  -1   3   3       24.85       18.53      6.15 o
   0   3   3      108.57      119.70      8.03 o
   1   3   3      614.26      546.20     18.84 o
   2   3   3      860.51      881.11     19.72 o
   3   3   3       15.81       14.53      5.86 o
   4   3   3       69.63       80.15     12.80 o
   5   3   3      249.37      260.14     12.40 o
   6   3   3        8.32       25.10     11.44 o
   7   3   3      121.23       75.17     15.46 o
   8   3   3        7.73       15.49     27.57 o
 -12   4   3       17.29        2.70     16.06 o
 -11   4   3        1.85        4.66      9.82 o
 -10   4   3       25.41       39.60     13.13 o
  -9   4   3      108.09      112.44     13.64 o
  -8   4   3       24.13       20.66     10.02 o
  -7   4   3      223.02      273.63     16.93 o
  -6   4   3       25.83       22.26     14.67 o
  -5   4   3      668.38      740.47     21.12 o
  -4   4   3      302.56      305.85     16.17 o
  -3   4   3        6.24        3.77     14.85 o
  -2   4   3       20.81       31.63     14.29 o
  -1   4   3      144.33      135.24     10.07 o
   0   4   3      848.63      864.31     25.91 o
   1   4   3      435.17      465.61     19.29 o
   2   4   3      761.29      807.75     25.48 o
   3   4   3      442.14      524.95     18.52 o
   4   4   3       50.36       61.08      8.40 o
   5   4   3      371.24      419.18     39.29 o
   6   4   3       35.72       23.11      9.63 o
   7   4   3        3.61        9.39      8.89 o
 -12   5   3        5.84       57.76     22.21 o
 -11   5   3       29.92       26.38     19.02 o
 -10   5   3        1.89        8.65     12.00 o
  -9   5   3       42.69       39.02      9.52 o
  -8   5   3       60.31       65.40      9.88 o
  -7   5   3       17.18       30.54     17.98 o
  -6   5   3      681.55      740.95     26.32 o
  -5   5   3       42.43       29.61     11.54 o
  -4   5   3       38.20       68.26      9.89 o
  -3   5   3      315.49      339.68     28.91 o
  -2   5   3      338.58      340.45     16.62 o
  -1   5   3      914.32      935.72     31.87 o
   0   5   3     1702.18     1729.14     45.13 o
   1   5   3       34.20       35.05     15.28 o
   2   5   3       60.07       66.08     10.13 o
   3   5   3     1085.42     1260.42     26.37 o
   4   5   3      113.25       78.80     12.78 o
   5   5   3        0.41       12.18     14.41 o
   6   5   3        8.95       10.38     10.14 o
 -12   6   3        2.34      -18.48     30.84 o
 -11   6   3       44.85       96.24     17.60 o
 -10   6   3       26.08       42.76     26.43 o
  -9   6   3        6.45        8.08     10.91 o
  -8   6   3       29.28       34.94     12.41 o
  -7   6   3       89.35       82.53     13.14 o
  -6   6   3       34.21       38.81     11.38 o
  -5   6   3      297.67      346.33     28.87 o
  -4   6   3       62.19       58.46     10.95 o
  -3   6   3       63.36       52.78     12.41 o
  -2   6   3      370.12      419.61     20.31 o
  -1   6   3        8.15        3.07     15.64 o
   0   6   3      341.30      350.78     24.04 o
   1   6   3      751.45      756.87     32.42 o
   2   6   3       20.59       17.48      9.72 o
   3   6   3       25.97       32.45     10.42 o
   4   6   3      186.54      214.51     19.91 o
   5   6   3       91.18       62.15     20.31 o
 -11   7   3        0.09       -0.26     12.41 o
 -10   7   3        0.19       19.13     29.30 o
  -9   7   3      102.19      131.73     26.22 o
  -8   7   3        2.53       -8.68     13.19 o
  -7   7   3      258.38      244.58     21.30 o
  -6   7   3       14.42       19.58     11.13 o
  -5   7   3       12.90       16.22     12.89 o
  -4   7   3      810.10      807.53     32.83 o
  -3   7   3      318.88      339.30     34.81 o
  -2   7   3      244.52      223.91     15.47 o
  -1   7   3      146.84      149.06     16.65 o
   0   7   3       40.13       34.51     16.52 o
   1   7   3      346.72      414.86     39.00 o
   2   7   3      140.84      174.56     63.57 o
   3   7   3       20.15       15.55      8.92 o
   4   7   3       73.67       51.65     20.03 o
 -11   8   3        2.05       12.73     12.37 o
 -10   8   3       15.07        3.89      9.97 o
  -9   8   3       21.47       33.07     12.54 o
  -8   8   3        1.48      -15.30     15.99 o
  -7   8   3        2.79      -14.96     14.96 o
  -6   8   3      179.13      178.04     21.28 o
  -5   8   3        3.25        2.40     11.38 o
  -4   8   3       14.99       53.50     16.08 o
  -3   8   3       64.52       70.70     16.25 o
  -2   8   3       23.07        6.07      9.58 o
  -1   8   3      400.37      425.46     28.69 o
   0   8   3      164.78      205.09     25.10 o
   1   8   3       49.15       57.00     15.13 o
   2   8   3      176.80      168.51     14.88 o
   3   8   3       61.56       26.71     11.67 o
 -11   9   3        0.18       38.20     22.00 o
 -10   9   3        0.11       -7.24     20.97 o
  -9   9   3       15.65        7.61     10.34 o
  -8   9   3       11.08       26.81     16.59 o
  -7   9   3        9.15       23.33     16.79 o
  -6   9   3       36.71       41.01     24.12 o
  -5   9   3       14.14       23.20     21.86 o
  -4   9   3       16.78       18.61     20.57 o
  -3   9   3      247.62      208.82     38.56 o
  -2   9   3       19.14       13.07     21.82 o
  -1   9   3        1.11       -4.90     18.00 o
   0   9   3      185.67      291.91     24.88 o
   1   9   3       15.51       34.60     28.21 o
   2   9   3        0.17       15.18     24.11 o
 -10  10   3        3.35       35.53     21.72 o
  -9  10   3        3.77        7.68     17.12 o
  -8  10   3       17.84       53.08     41.36 o
  -7  10   3       10.30       46.27     31.98 o
  -6  10   3        5.81        3.03     15.47 o
  -5  10   3       64.46       69.53     27.68 o
  -4  10   3       45.86       36.92     24.94 o
  -3  10   3       63.40       46.84     18.62 o
  -2  10   3      159.87      186.00     32.28 o
  -1  10   3        6.60       23.94     16.07 o
   0  10   3        3.24       14.83     16.34 o
   1  10   3       67.12       85.75     24.74 o
  -9  11   3        0.30       21.93     12.90 o
  -8  11   3        0.23       -4.20     17.68 o
  -7  11   3       24.50       14.90     15.88 o
  -6  11   3       14.31       18.73     16.03 o
  -5  11   3        9.43       29.86     27.00 o
  -4  11   3       24.49       17.53     24.44 o
  -3  11   3        0.20        1.22     15.17 o
  -2  11   3        0.88       -8.67     22.91 o
  -1  11   3       63.08       89.97     48.90 o
  -7  12   3        3.64      -12.30     17.12 o
  -6  12   3        2.68      -16.99     16.99 o
  -5  12   3        1.57        3.61     24.92 o
  -4  12   3       29.07       12.35     26.64 o
   1 -12   4        0.06       12.38     20.09 o
   2 -12   4       14.67      -16.72     16.72 o
   3 -12   4        4.49       30.30     11.04 o
   4 -12   4        1.64       16.84     13.08 o
   5 -12   4        1.03       32.82     18.70 o
   6 -12   4       14.27       54.67     27.39 o
   7 -12   4        1.28        4.75     15.63 o
  -1 -11   4       11.58       78.32     46.19 o
   0 -11   4       23.10       24.03     16.22 o
   1 -11   4       19.47       -4.25     21.71 o
   2 -11   4        2.43       13.69     10.90 o
   3 -11   4       48.20       47.32     14.50 o
   4 -11   4       22.21       36.57     10.51 o
   5 -11   4        1.46        0.71      9.24 o
   6 -11   4       44.11       40.18     14.64 o
   7 -11   4        5.91       60.07     16.49 o
   8 -11   4       14.96       60.70     14.03 o
  -3 -10   4        2.03       -6.82     34.68 o
  -2 -10   4       96.82      127.68     49.19 o
  -1 -10   4        6.13       43.35     23.03 o
   0 -10   4        0.20       -8.87     15.68 o
   1 -10   4       29.46        5.90     15.60 o
   2 -10   4       38.79       56.01     12.03 o
   3 -10   4        1.85        7.21     10.76 o
   4 -10   4        0.20       -8.62      8.96 o
   5 -10   4       14.59       12.68     12.16 o
   6 -10   4       12.88       -1.35     12.84 o
   7 -10   4       24.84       30.98     10.22 o
   8 -10   4       11.22      -10.17     12.25 o
   9 -10   4        2.34        9.28     13.30 o
  -4  -9   4       48.18       83.45     44.49 o
  -3  -9   4        1.64       74.48     39.94 o
  -2  -9   4        0.20       56.28     21.60 o
  -1  -9   4      207.60      102.08     84.78 o
   0  -9   4      105.15       43.99     34.54 o
   1  -9   4       11.87        5.95      8.81 o
   2  -9   4        9.62       35.68     10.40 o
   3  -9   4       48.85       37.89     11.29 o
   4  -9   4       51.76       45.85      8.84 o
   5  -9   4      141.36      116.87     17.98 o
   6  -9   4        5.10       23.79      9.54 o
   7  -9   4       11.23       18.33     11.79 o
   8  -9   4       60.26       39.36     19.41 o
   9  -9   4       57.48       53.89     27.37 o
  -5  -8   4        8.90      105.89     42.78 o
  -4  -8   4       42.76       83.73     38.67 o
  -3  -8   4       61.56       68.95     35.40 o
  -2  -8   4       46.64       31.70     17.77 o
  -1  -8   4       54.44       32.98     14.86 o
   0  -8   4      103.86       76.03     30.82 o
   1  -8   4        1.48       14.76      8.92 o
   2  -8   4       87.78       72.97     16.90 o
   3  -8   4      171.17      207.29     16.47 o
   4  -8   4       73.16      101.57     15.29 o
   5  -8   4        5.97       12.98      8.92 o
   6  -8   4       90.26       88.92     17.01 o
   7  -8   4        0.63       -2.76     10.83 o
   8  -8   4       21.32       21.13     11.52 o
   9  -8   4        1.55       -5.45     24.04 o
  10  -8   4        0.03       11.20     12.06 o
  -6  -7   4       31.92       55.00     26.97 o
  -5  -7   4       68.93      164.92     42.93 o
  -4  -7   4       22.33      107.46     35.25 o
  -3  -7   4       20.12       31.84     26.58 o
  -2  -7   4       67.79       66.25     16.49 o
  -1  -7   4       95.13       41.23     13.52 o
   0  -7   4       16.17       18.41      7.79 o
   1  -7   4      129.41      164.82     27.45 o
   2  -7   4      132.68      143.55     19.22 o
   3  -7   4      346.43      329.51     18.43 o
   4  -7   4       89.81      130.34     18.15 o
   5  -7   4        0.19        0.08      6.17 o
   6  -7   4      167.09      188.87     18.43 o
   7  -7   4      137.08      136.90     13.52 o
   8  -7   4        6.28        6.18     12.95 o
   9  -7   4       10.42       41.29     11.79 o
  10  -7   4       18.58       35.39     40.23 o
  -7  -6   4       56.31       65.10     66.03 o
  -6  -6   4        2.57       -4.79     13.69 o
  -5  -6   4      113.44      113.27     19.22 o
  -4  -6   4      251.67      284.57     40.84 o
  -3  -6   4       66.22       52.75     27.16 o
  -2  -6   4      407.98      500.60     28.63 o
  -1  -6   4      546.31      471.73    290.01 o
   0  -6   4        0.58        3.75      5.96 o
   1  -6   4       66.32       57.51      8.53 o
   2  -6   4       56.75       60.38      6.55 o
   3  -6   4      131.59      135.55      7.53 o
   4  -6   4      298.09      326.26     13.20 o
   5  -6   4        1.87        2.74      6.51 o
   6  -6   4       57.19       62.08      7.79 o
   7  -6   4      124.77      119.36     24.83 o
   8  -6   4       27.30       46.65      9.71 o
   9  -6   4        0.81        9.50      7.49 o
  10  -6   4        6.77      -17.77     36.39 o
  -8  -5   4        2.14      -26.58     26.58 o
  -7  -5   4      126.23       46.98     58.16 o
  -6  -5   4      156.79      118.74     25.69 o
  -5  -5   4        1.01       -4.63     11.21 o
  -4  -5   4       76.00       97.82     17.35 o
  -3  -5   4        0.67       -6.25     19.33 o
  -2  -5   4       30.84       38.81     12.37 o
   0  -5   4       63.99       55.33      5.59 o
   1  -5   4       99.34      107.35      8.14 o
   2  -5   4      712.97      661.73     13.53 o
   3  -5   4       86.01       99.54      9.52 o
   4  -5   4        7.00        8.02      5.27 o
   5  -5   4      379.09      399.31     16.22 o
   6  -5   4       12.37       12.48      5.98 o
   7  -5   4        0.87        2.44      7.02 o
   8  -5   4       71.10       78.81      9.08 o
   9  -5   4        0.32       -2.45     10.14 o
  10  -5   4       14.83       13.22     20.18 o
  -8  -4   4       54.47       49.25     23.67 o
  -7  -4   4       10.58        6.23     17.18 o
  -6  -4   4      145.33      164.35     15.22 o
  -5  -4   4        2.44       15.08      9.19 o
  -4  -4   4       58.32       50.95      9.79 o
  -3  -4   4      991.19     1115.30     38.02 o
  -2  -4   4       26.95       30.14     17.34 o
  -1  -4   4     1152.62     1110.18     32.38 o
   0  -4   4     1149.54     1151.58     24.64 o
   1  -4   4      403.64      433.70      7.42 o
   2  -4   4      152.12      146.42      9.16 o
   3  -4   4     1172.72     1187.74     17.92 o
   4  -4   4        8.68        3.18      4.41 o
   5  -4   4       35.76       25.25      5.60 o
   6  -4   4      492.78      476.45     16.21 o
   7  -4   4        3.39        4.48      4.79 o
   8  -4   4       14.98        7.44      8.97 o
   9  -4   4       12.58       15.44     18.12 o
  10  -4   4        0.08        3.13     17.34 o
  -9  -3   4       52.06       19.76     12.92 o
  -8  -3   4      175.92      227.33     29.06 o
  -7  -3   4        4.53      -13.57     13.57 o
  -6  -3   4        1.04        3.33     13.67 o
  -5  -3   4      825.33      826.97     35.89 o
  -4  -3   4      203.49      244.85     20.67 o
  -3  -3   4     1229.09     1292.27     54.15 o
  -2  -3   4      235.03      186.37     13.53 o
  -1  -3   4        1.92        2.62      2.89 o
   0  -3   4      158.91       95.88     10.39 o
   1  -3   4      349.80      348.25      6.70 o
   2  -3   4      129.24      154.46      5.91 o
   3  -3   4        2.98        3.26      3.62 o
   4  -3   4      788.18      779.03     12.10 o
   5  -3   4       10.77        9.51      4.23 o
   6  -3   4      447.79      453.00      8.78 o
   7  -3   4      207.91      213.42     20.16 o
   8  -3   4        0.69        3.06      4.26 o
   9  -3   4       10.12       -7.32     17.84 o
  10  -3   4       11.44       17.62     19.54 o
 -10  -2   4        5.50       26.86     16.25 o
  -9  -2   4        6.28       32.99     30.84 o
  -8  -2   4        2.99       -4.92      7.17 o
  -7  -2   4      280.83      285.79     14.46 o
  -6  -2   4        1.02        6.84     20.25 o
  -5  -2   4      579.27      630.33     16.17 o
  -4  -2   4     1219.73     1369.14     86.79 o
  -3  -2   4       82.38       95.91      4.44 o
  -2  -2   4      207.42      162.03     18.22 o
   0  -2   4      648.05      671.32     15.91 o
   1  -2   4      120.08       82.73      4.62 o
   2  -2   4       38.39       43.17      5.07 o
   3  -2   4      248.11      225.01      5.34 o
   4  -2   4     2250.80     2113.11     51.13 o
   5  -2   4      158.22      189.95     19.96 o
   6  -2   4       61.22       51.51     10.40 o
   7  -2   4      149.51      101.22     25.56 o
   8  -2   4       65.04       68.28     32.06 o
   9  -2   4        1.90        1.33     13.62 o
 -10  -1   4       87.74       87.67     26.56 o
  -9  -1   4       56.34       23.97     14.74 o
  -8  -1   4       49.41       24.96     11.80 o
  -7  -1   4      330.42      317.79     13.10 o
  -6  -1   4       89.85      114.35     25.24 o
  -5  -1   4        0.87       -0.30      5.40 o
  -4  -1   4      163.52       74.31     68.73 o
  -3  -1   4      279.12      221.51     13.39 o
  -2  -1   4      265.01      281.69     19.66 o
  -1  -1   4      944.94      838.10     28.85 o
   0  -1   4      810.43      726.64     13.93 o
   1  -1   4      663.32      703.61      8.93 o
   2  -1   4     5672.26     5757.32    160.55 o
   3  -1   4      400.16      449.41     16.29 o
   4  -1   4       18.94       27.66     16.13 o
   5  -1   4      213.65      245.89     16.29 o
   6  -1   4      192.82      221.27     32.79 o
   7  -1   4       11.41       35.39     26.58 o
   8  -1   4       70.85       75.78     19.90 o
   9  -1   4        2.92      -10.38     17.77 o
 -10   0   4        5.89       20.43     13.21 o
  -9   0   4       41.04       42.50     23.10 o
  -8   0   4        0.53        3.79      6.47 o
  -7   0   4      159.64      186.84     20.48 o
  -6   0   4      388.75      375.60     15.41 o
  -5   0   4       87.92      114.79     15.12 o
  -4   0   4      462.15      555.91     17.43 o
  -3   0   4     1172.76     1080.13     47.38 o
  -2   0   4      370.16      365.92     15.64 o
  -1   0   4        7.03       11.08      6.58 o
   0   0   4     4549.20     4676.11     67.67 o
   1   0   4      968.81     1131.49     18.63 o
   2   0   4      113.27      121.91     11.38 o
   3   0   4     1307.30     1303.79     51.74 o
   4   0   4      310.13      314.23     19.65 o
   5   0   4       27.89       35.96     12.94 o
   6   0   4      271.75      239.28     12.83 o
   7   0   4       89.50       38.41      5.97 o
   8   0   4       25.31       38.66     18.48 o
   9   0   4      121.24       40.67     35.55 o
 -11   1   4       53.12       67.81     30.07 o
 -10   1   4       27.36       18.54     22.39 o
  -9   1   4       94.87       70.10     18.60 o
  -8   1   4       64.66       74.98      9.98 o
  -7   1   4      141.19      148.74     13.62 o
  -6   1   4       52.21       46.40      8.52 o
  -5   1   4      199.45      144.89     15.98 o
  -4   1   4     2008.45     2052.59     47.13 o
  -3   1   4      242.57      280.79     12.33 o
  -2   1   4      504.37      426.00     17.29 o
  -1   1   4      201.40      184.07      8.17 o
   0   1   4     3748.30     4146.52    100.96 o
   1   1   4     2491.18     2479.54     53.86 o
   2   1   4       56.96       74.55      5.20 o
   3   1   4      865.33      966.69     18.01 o
   4   1   4     1136.38     1178.41     17.01 o
   5   1   4      347.78      334.23     10.24 o
   6   1   4      187.92      200.90     33.35 o
   7   1   4      230.19      147.34     31.86 o
   8   1   4        1.91        0.43     23.31 o
 -11   2   4       30.78        6.72     12.38 o
 -10   2   4       82.95       70.90     24.10 o
  -9   2   4       17.53        5.19     10.07 o
  -8   2   4      100.73      103.54     18.44 o
  -7   2   4      141.20      164.51     12.88 o
  -6   2   4       18.94       46.13     15.07 o
  -5   2   4       68.76       90.80     10.74 o
  -4   2   4      890.62      810.61     19.02 o
  -3   2   4      281.95      293.80     10.68 o
  -2   2   4       67.78       46.43      7.53 o
  -1   2   4      724.53      673.97     18.87 o
   0   2   4      210.41      195.29      7.57 o
   1   2   4     2155.96     2203.75     38.74 o
   2   2   4      631.14      647.35     13.63 o
   3   2   4        5.69        5.44      5.80 o
   4   2   4      448.27      515.97     18.65 o
   5   2   4      198.81      217.75     11.75 o
   6   2   4       30.49       25.53      6.80 o
   7   2   4       78.54       20.05     26.73 o
   8   2   4       33.74        2.84     26.30 o
 -11   3   4        0.57        8.94     15.88 o
 -10   3   4        4.13       21.87     11.76 o
  -9   3   4       44.89       38.94      9.18 o
  -8   3   4       53.58       51.65     10.12 o
  -7   3   4      419.50      441.67     22.66 o
  -6   3   4        0.78        1.75     12.02 o
  -5   3   4      366.88      396.66     21.80 o
  -4   3   4       43.82       45.67      9.37 o
  -3   3   4      299.41      261.89     13.57 o
  -2   3   4      457.90      417.43     14.60 o
  -1   3   4      517.48      525.97     30.53 o
   0   3   4      723.48      696.15     34.71 o
   1   3   4        2.01        7.35      4.88 o
   2   3   4     1965.25     2165.58     34.60 o
   3   3   4     1538.60     1614.98     39.95 o
   4   3   4       35.36       30.16      9.15 o
   5   3   4      286.25      299.17     14.24 o
   6   3   4       13.40       24.03     11.36 o
   7   3   4       28.03       20.04     16.49 o
 -11   4   4        2.13       23.05     17.22 o
 -10   4   4        3.57       36.69     18.12 o
  -9   4   4       82.81      120.10     17.79 o
  -8   4   4        0.53       -0.64      9.60 o
  -7   4   4       13.48        0.08     17.55 o
  -6   4   4     1576.95     1643.34     39.45 o
  -5   4   4      353.71      370.18     19.71 o
  -4   4   4      359.47      324.01     13.92 o
  -3   4   4       11.75        1.00      7.02 o
  -2   4   4       46.83       34.98      8.63 o
  -1   4   4      448.04      407.63     15.14 o
   0   4   4     1167.10     1259.36     36.71 o
   1   4   4      516.62      549.19     21.44 o
   2   4   4      341.86      364.92     24.77 o
   3   4   4      593.86      643.70     17.29 o
   4   4   4       76.59       76.68     19.27 o
   5   4   4       15.55       -1.36      8.26 o
   6   4   4       43.31       47.64     10.60 o
 -12   5   4        0.19       20.69     16.56 o
 -11   5   4       18.56       22.60     14.60 o
 -10   5   4        1.17      -13.39     16.62 o
  -9   5   4       11.31        6.91      9.20 o
  -8   5   4      268.88      312.20     19.08 o
  -7   5   4       88.86       61.00     21.27 o
  -6   5   4      189.46      181.84     37.06 o
  -5   5   4        9.86       -4.77     18.34 o
  -4   5   4       10.35       11.25      8.20 o
  -3   5   4      720.65      698.31     24.47 o
  -2   5   4      133.93      149.27     10.86 o
  -1   5   4      446.93      474.93     16.37 o
   0   5   4      226.46      211.75     11.36 o
   1   5   4     1059.54     1169.26     37.15 o
   2   5   4       35.71       36.01      8.46 o
   3   5   4       16.24       24.34      8.40 o
   4   5   4      165.32      200.98     18.16 o
   5   5   4       41.79       28.80     16.49 o
   6   5   4       22.79      -11.66     16.49 o
 -12   6   4        1.25       66.52     37.52 o
 -11   6   4        6.71       55.51     21.56 o
 -10   6   4       33.74       61.01     12.64 o
  -9   6   4        3.86       -8.19      9.12 o
  -8   6   4       44.32       33.70     20.32 o
  -7   6   4      389.93      389.28     56.39 o
  -6   6   4       20.14       13.66     17.03 o
  -5   6   4      100.33      107.29     16.07 o
  -4   6   4      431.74      412.80     46.66 o
  -3   6   4      428.40      460.29     23.00 o
  -2   6   4      583.13      621.31     32.43 o
  -1   6   4      172.19      196.67     21.38 o
   0   6   4        8.28        6.04      8.62 o
   1   6   4       85.60       97.23     10.07 o
   2   6   4      140.96      135.09     18.70 o
   3   6   4       20.54       14.37      8.25 o
   4   6   4        4.24       12.12     11.91 o
   5   6   4       74.32       70.04     41.73 o
 -11   7   4        0.39       20.72     19.36 o
 -10   7   4        0.65       39.90     13.35 o
  -9   7   4        1.34        6.40     14.35 o
  -8   7   4        5.96      -15.82     20.01 o
  -7   7   4      290.77      330.89     25.55 o
  -6   7   4      219.40      251.12     22.52 o
  -5   7   4       41.57       52.15     20.47 o
  -4   7   4      244.16      263.06     32.23 o
  -3   7   4      355.41      330.18     34.03 o
  -2   7   4       28.33       17.22     12.29 o
  -1   7   4       20.32       21.66     15.77 o
   0   7   4       14.95       10.38     10.66 o
   1   7   4        2.93       -5.88      8.81 o
   2   7   4       62.51       69.09     13.38 o
   3   7   4       95.13       56.69     26.45 o
   4   7   4        3.52        3.27     23.81 o
 -11   8   4        1.58       -4.00     23.08 o
 -10   8   4       14.13       24.91     11.87 o
  -9   8   4      102.12      103.86     65.19 o
  -8   8   4       13.54       25.56     31.27 o
  -7   8   4        2.55        4.41     13.48 o
  -6   8   4      206.65      180.61     21.86 o
  -5   8   4      400.35      395.72     38.37 o
  -4   8   4        7.26       -1.83     25.73 o
  -3   8   4      135.45      110.07     18.19 o
  -2   8   4        6.01       -0.59     11.23 o
  -1   8   4       43.63       66.70     20.50 o
   0   8   4      244.26      260.49     30.02 o
   1   8   4       12.16       12.51     12.66 o
   2   8   4        1.61       18.56     10.40 o
   3   8   4        5.26       45.65     58.42 o
 -11   9   4       28.21       41.11     19.40 o
 -10   9   4        3.36       -0.98     16.49 o
  -9   9   4        5.53       12.04     23.77 o
  -8   9   4       49.28       18.99     14.16 o
  -7   9   4       29.23       71.88     43.50 o
  -6   9   4        1.43       12.89     15.49 o
  -5   9   4       41.60       41.66     24.37 o
  -4   9   4       11.72       -0.24     28.29 o
  -3   9   4       32.51       21.94     21.05 o
  -2   9   4      183.77      205.44     18.40 o
  -1   9   4       10.60       13.83     13.99 o
   0   9   4       60.56       42.01     16.10 o
   1   9   4       58.11       47.91     14.81 o
   2   9   4        0.31        7.81     20.02 o
 -10  10   4       19.73       30.51     22.60 o
  -9  10   4        0.49       22.48     37.81 o
  -8  10   4       19.71        2.47     14.50 o
  -7  10   4      115.16      186.86     21.96 o
  -6  10   4        1.95        7.98     16.94 o
  -5  10   4        3.47        0.30     15.99 o
  -4  10   4       88.19       79.44     28.77 o
  -3  10   4        2.05       22.21     22.98 o
  -2  10   4       20.69       20.81     16.79 o
  -1  10   4        3.59       27.35     33.76 o
   0  10   4        0.17        7.06     19.97 o
  -9  11   4       10.04       29.55     30.48 o
  -8  11   4        5.21       38.39     22.64 o
  -7  11   4       31.42       21.83     19.01 o
  -6  11   4       64.50       34.89     29.56 o
  -5  11   4        5.40        2.54     15.43 o
  -4  11   4       29.15       32.28     27.83 o
  -3  11   4       63.22       57.19     29.35 o
  -2  11   4       13.33       -7.64     17.34 o
   2 -12   5        1.13        2.90     23.30 o
   3 -12   5        3.15       25.83     14.36 o
   4 -12   5        0.67        1.66     11.78 o
   5 -12   5        0.04        4.57     14.30 o
   6 -12   5       12.65      -10.20     28.97 o
  -1 -11   5        8.92       35.39     42.78 o
   0 -11   5        4.57       -0.53     13.47 o
   1 -11   5       16.49       29.09     18.96 o
   2 -11   5        3.02       17.59     11.60 o
   3 -11   5        3.12        8.61     17.74 o
   4 -11   5       35.68       34.45     12.31 o
   5 -11   5        0.95        6.12     16.95 o
   6 -11   5       13.46       69.52     28.54 o
   7 -11   5        4.93        0.01     12.46 o
  -2 -10   5        0.41       18.05     21.60 o
  -1 -10   5       45.15       32.41     37.53 o
   0 -10   5        1.36       -2.24     12.20 o
   1 -10   5       31.25       25.71     20.91 o
   2 -10   5      117.90       76.38     25.54 o
   3 -10   5        3.23        6.09     10.42 o
   4 -10   5        2.18        4.12     12.88 o
   5 -10   5       28.25       39.48     11.80 o
   6 -10   5        5.01       19.16     15.42 o
   7 -10   5        0.59        1.53      8.15 o
   8 -10   5       13.00       24.60     17.12 o
  -4  -9   5       40.66       73.78     27.01 o
  -3  -9   5       33.77      -21.46     21.46 o
  -2  -9   5        3.26        3.98     28.71 o
  -1  -9   5        3.60       41.36     20.04 o
   0  -9   5      166.64      118.28     33.87 o
   1  -9   5        0.20       -7.21      7.35 o
   2  -9   5       18.83       17.54      9.48 o
   3  -9   5       52.90       42.90      9.99 o
   4  -9   5        8.45       -1.03      8.48 o
   5  -9   5       57.34       37.12     12.08 o
   6  -9   5       32.62       26.53      8.67 o
   7  -9   5        0.14        9.91     12.78 o
   8  -9   5        1.05       23.96     22.87 o
   9  -9   5        8.04       31.04     14.29 o
  -5  -8   5        5.36        6.90     33.33 o
  -4  -8   5        0.57       -6.96     17.48 o
  -3  -8   5       72.66       75.21     21.75 o
  -2  -8   5      197.27      111.80     38.55 o
  -1  -8   5       13.72       28.57     16.91 o
   0  -8   5        2.11       -3.75      4.51 o
   1  -8   5       75.28       46.71      9.70 o
   2  -8   5       36.35       32.02      7.62 o
   3  -8   5      431.57      414.86     28.54 o
   4  -8   5        6.38       16.57     12.01 o
   5  -8   5       13.24       13.97      9.59 o
   6  -8   5      180.02      196.26     45.55 o
   7  -8   5      156.75      140.29     18.82 o
   8  -8   5       12.24        2.28      7.89 o
   9  -8   5        0.42       24.79     32.34 o
  -6  -7   5       17.34       41.36     16.08 o
  -5  -7   5       75.35      112.42     32.56 o
  -4  -7   5       11.02        9.67     16.49 o
  -3  -7   5       29.25        5.26     14.93 o
  -2  -7   5      106.85      111.20     31.99 o
  -1  -7   5      459.96      460.49     28.49 o
   0  -7   5       15.48       12.84      5.24 o
   1  -7   5      129.36      128.48      9.92 o
   2  -7   5       51.04       52.52      9.24 o
   3  -7   5        3.13        4.37      9.05 o
   4  -7   5      382.69      383.99     24.76 o
   5  -7   5        1.50        2.29      5.39 o
   6  -7   5       34.44       17.49      9.20 o
   7  -7   5       15.29       16.04     10.38 o
   8  -7   5        1.55       20.07      9.24 o
   9  -7   5        0.05      -22.46     22.46 o
  -7  -6   5       52.82       40.66     15.88 o
  -6  -6   5        2.03      -13.42     13.42 o
  -5  -6   5       25.11       35.32     16.00 o
  -4  -6   5      341.79      384.02     29.75 o
  -3  -6   5        0.43      -13.08     13.50 o
  -1  -6   5       75.32       74.36     15.36 o
   0  -6   5      114.72       78.81     14.32 o
   1  -6   5       70.25       70.13     10.19 o
   2  -6   5      313.31      350.44     12.31 o
   3  -6   5      169.68      199.33     14.38 o
   4  -6   5      104.23      120.03     11.57 o
   5  -6   5      703.51      686.06     22.32 o
   6  -6   5      108.16      107.06     20.61 o
   7  -6   5       14.45       23.43      5.88 o
   8  -6   5       63.37       36.96     13.14 o
   9  -6   5        0.23        0.43     28.14 o
  10  -6   5       11.14        0.57     19.33 o
  -8  -5   5        5.42       15.68     23.52 o
  -7  -5   5        9.91       23.73     16.16 o
  -6  -5   5      178.24      256.49     23.22 o
  -5  -5   5       38.67       22.46     18.40 o
  -4  -5   5       93.41      135.64     13.77 o
  -3  -5   5      535.47      583.29     29.93 o
  -2  -5   5        9.79       28.71     20.75 o
  -1  -5   5      161.54      120.92     14.51 o
   0  -5   5      263.46      281.65     10.01 o
   1  -5   5      514.45      520.03     10.33 o
   2  -5   5      362.07      356.05      9.16 o
   3  -5   5      404.77      427.07      9.34 o
   4  -5   5        2.20       -4.27      4.35 o
   5  -5   5        5.10        6.69      5.12 o
   6  -5   5      487.71      497.63     20.81 o
   7  -5   5        4.59        1.74      5.42 o
   8  -5   5       11.64        8.15      6.03 o
   9  -5   5       10.61        1.54     15.72 o
  -8  -4   5       64.02       59.56     15.43 o
  -7  -4   5        3.92        8.85     11.21 o
  -6  -4   5        1.42        3.84     16.27 o
  -5  -4   5       38.39       48.06     13.15 o
  -4  -4   5      359.92      323.70     47.34 o
  -3  -4   5      111.47       86.47     24.89 o
  -2  -4   5      448.97      503.93     23.51 o
  -1  -4   5      444.12      451.68     28.08 o
   0  -4   5      664.96      617.04     13.72 o
   1  -4   5       90.76      113.47      5.30 o
   2  -4   5      254.35      271.39      7.29 o
   3  -4   5      480.81      512.08     14.48 o
   4  -4   5      833.66      852.73     16.87 o
   5  -4   5      142.99      145.55      7.46 o
   6  -4   5       82.55       76.64      7.51 o
   7  -4   5      549.37      364.72    102.94 o
   8  -4   5       11.51       29.44     24.45 o
   9  -4   5       82.74       96.07     18.14 o
  -9  -3   5        0.38       41.22     43.14 o
  -8  -3   5        6.25       11.04     13.99 o
  -7  -3   5       25.25       28.72     19.04 o
  -6  -3   5       77.77       80.32     12.36 o
  -5  -3   5      514.57      549.46     20.80 o
  -4  -3   5      689.52      662.87     22.61 o
  -3  -3   5       20.29       30.26      9.41 o
  -2  -3   5      466.16      482.62      9.00 o
  -1  -3   5      132.97      118.79      6.28 o
   0  -3   5      938.46     1026.24     18.77 o
   1  -3   5      706.11      686.47     12.90 o
   2  -3   5      191.68      181.69      7.66 o
   3  -3   5       15.88       16.04      4.50 o
   4  -3   5      651.00      710.74     21.40 o
   5  -3   5     1007.32      956.15     31.50 o
   6  -3   5       31.44       20.87     12.00 o
   7  -3   5      158.31      211.30     27.52 o
   8  -3   5       14.81       15.47     15.27 o
   9  -3   5        9.87       -3.87     33.90 o
 -10  -2   5       23.18       22.64     24.12 o
  -9  -2   5        4.40       10.14      8.35 o
  -8  -2   5        2.85       -7.13      7.36 o
  -7  -2   5      186.53      211.86     42.82 o
  -6  -2   5       89.46       94.90      9.25 o
  -5  -2   5       27.42       21.94      7.61 o
  -4  -2   5      656.86      644.93     24.97 o
  -3  -2   5       16.24       24.59      9.10 o
  -2  -2   5      463.83      508.16     27.53 o
  -1  -2   5      209.60      154.26      7.42 o
   0  -2   5       80.61       69.78      6.96 o
   1  -2   5       87.59       96.87      8.75 o
   2  -2   5     1030.66     1034.23     21.55 o
   3  -2   5     1186.42     1198.13     29.54 o
   4  -2   5      859.11      957.65     25.24 o
   5  -2   5      261.34      282.88     15.79 o
   6  -2   5      116.89       82.48     15.48 o
   7  -2   5        1.35      -13.19     13.19 o
   8  -2   5       93.09      114.03     37.68 o
   9  -2   5        1.48       43.92     21.60 o
 -10  -1   5        5.94       10.11      8.23 o
  -9  -1   5       78.04       52.96     15.93 o
  -8  -1   5        0.25        3.15      8.74 o
  -7  -1   5        8.33       15.45      6.77 o
  -6  -1   5      165.42      170.67     11.19 o
  -5  -1   5        6.23        9.57      5.03 o
  -4  -1   5        7.92       -7.68      8.95 o
  -3  -1   5      512.72      453.09     27.39 o
  -2  -1   5      117.51      127.04     16.50 o
  -1  -1   5      232.98      232.13     16.23 o
   0  -1   5     4251.77     4245.15     69.42 o
   1  -1   5      109.48       91.99     12.82 o
   2  -1   5     1241.39     1310.75     36.41 o
   3  -1   5      790.78      830.32     29.42 o
   4  -1   5        1.24        4.41     10.38 o
   5  -1   5      101.96      118.03     18.20 o
   6  -1   5      161.15      209.93     21.76 o
   7  -1   5       55.46       77.62     19.76 o
   8  -1   5        1.57        0.43     14.78 o
   9  -1   5       96.79       63.55     41.09 o
 -10   0   5        0.12        5.13     15.92 o
  -9   0   5        0.93       20.07     13.79 o
  -8   0   5       40.43       29.39     13.93 o
  -7   0   5        0.37        3.78      6.24 o
  -6   0   5        5.84        5.69     12.43 o
  -5   0   5        9.36       27.91     19.12 o
  -4   0   5       17.50       14.84      6.32 o
  -3   0   5        3.24       -0.86      5.90 o
  -2   0   5     2187.93     2105.32     37.81 o
  -1   0   5      198.90      234.18     16.52 o
   0   0   5     2426.82     2516.81     38.94 o
   1   0   5     2133.67     2157.83     26.97 o
   2   0   5       29.56       25.02      9.52 o
   3   0   5      982.17     1036.87     35.88 o
   4   0   5      325.56      382.97     37.30 o
   5   0   5       17.94       11.23     21.61 o
   6   0   5        0.38       23.88     24.16 o
   7   0   5      145.49       48.92     31.29 o
   8   0   5        0.51        1.85     26.58 o
 -11   1   5        0.61        5.60     17.03 o
 -10   1   5       18.31       25.21     10.44 o
  -9   1   5        7.23       13.96     14.57 o
  -8   1   5      247.32      264.02     23.19 o
  -7   1   5       37.29       69.86     12.15 o
  -6   1   5      142.17      136.98     26.39 o
  -5   1   5      306.37      312.54     16.64 o
  -4   1   5     1711.76     1729.67     37.25 o
  -3   1   5        9.28        9.68      6.67 o
  -2   1   5       10.23        9.90      6.40 o
  -1   1   5     1524.55     1462.11     41.00 o
   0   1   5       18.23       11.30      5.37 o
   1   1   5      689.28      637.08     11.61 o
   2   1   5       71.94       71.07      6.13 o
   3   1   5       27.79       17.77     19.33 o
   4   1   5      525.45      524.37     28.93 o
   5   1   5       27.62       43.64     15.92 o
   6   1   5        7.03      -16.49     16.49 o
   7   1   5       77.55       79.76     21.04 o
   8   1   5       40.13        6.25     17.34 o
 -11   2   5        0.92       21.65     47.61 o
 -10   2   5       40.86       53.62     12.28 o
  -9   2   5       16.77       -1.52     13.95 o
  -8   2   5       84.64       82.23     18.04 o
  -7   2   5      251.57      254.35     25.77 o
  -6   2   5      448.43      496.52     29.47 o
  -5   2   5        5.35        8.09      8.93 o
  -4   2   5      575.51      499.35     31.03 o
  -3   2   5     1275.32     1315.37     35.44 o
  -2   2   5      663.13      657.27     17.51 o
  -1   2   5     2105.67     2231.23     35.77 o
   0   2   5      456.23      456.74     13.90 o
   1   2   5        4.86        8.36      5.38 o
   2   2   5      131.51      152.94     12.04 o
   3   2   5      333.36      325.06     11.96 o
   4   2   5       33.53       36.96      4.94 o
   5   2   5      178.33      170.12     18.87 o
   6   2   5        1.60      -17.34     17.34 o
   7   2   5        6.99        7.68     15.92 o
 -11   3   5       26.49       58.42     23.02 o
 -10   3   5        0.83        6.93     14.18 o
  -9   3   5       50.50       50.78     10.66 o
  -8   3   5       35.79       22.51     13.49 o
  -7   3   5       27.12       35.01     10.48 o
  -6   3   5      811.75      804.45     34.40 o
  -5   3   5       88.82       92.37     13.22 o
  -4   3   5      293.58      306.26     34.39 o
  -3   3   5     1864.06     1876.96     40.54 o
  -2   3   5       42.37       37.73      7.63 o
  -1   3   5       32.08       18.03      5.22 o
   0   3   5       90.03       86.90     13.01 o
   1   3   5       12.15        8.44      7.18 o
   2   3   5        1.17       -5.16      7.01 o
   3   3   5      324.01      371.79     17.79 o
   4   3   5       97.28      125.25     27.94 o
   5   3   5       31.68       20.55      7.44 o
   6   3   5      195.89      208.09     42.24 o
   7   3   5        5.90       16.35     17.77 o
 -11   4   5        0.27       27.01     28.95 o
 -10   4   5        1.02       39.26     27.85 o
  -9   4   5       30.91       41.20     13.18 o
  -8   4   5      544.59      542.30     79.57 o
  -7   4   5        7.06        3.76     28.36 o
  -6   4   5        1.48       12.14     14.28 o
  -5   4   5      758.21      789.30     28.51 o
  -4   4   5       58.49       86.20     12.36 o
  -3   4   5      295.72      296.23     15.77 o
  -2   4   5       28.78       11.14      7.92 o
  -1   4   5        4.36       17.06     12.58 o
   0   4   5      486.43      539.69     21.72 o
   1   4   5     1158.17     1273.37     32.94 o
   2   4   5       66.88       96.68     12.70 o
   3   4   5       22.07       22.43     10.88 o
   4   4   5      262.39      318.65     19.42 o
   5   4   5        3.85       18.39     14.69 o
   6   4   5        3.23       75.33     35.82 o
 -11   5   5       13.29       47.72     24.28 o
 -10   5   5       62.15       62.70     19.94 o
  -9   5   5       12.29       50.67     22.79 o
  -8   5   5      376.12      395.88     25.56 o
  -7   5   5     1214.54     1258.34     38.16 o
  -6   5   5       17.46       35.29     13.31 o
  -5   5   5       39.26       40.35     17.84 o
  -4   5   5      837.58      831.98     37.29 o
  -3   5   5      255.84      264.24     18.43 o
  -2   5   5       93.92       90.23     16.64 o
  -1   5   5      145.01      165.94     18.55 o
   0   5   5        0.60       -3.28      7.33 o
   1   5   5       86.65       66.38     13.72 o
   2   5   5       32.02       36.34      7.51 o
   3   5   5       49.08       37.37      8.83 o
   4   5   5       30.09       71.11     33.62 o
   5   5   5        2.90        5.05     10.63 o
 -11   6   5       19.06       26.85     15.26 o
 -10   6   5       82.28      130.56     19.43 o
  -9   6   5        8.27       31.07     13.50 o
  -8   6   5      234.64      250.46     19.77 o
  -7   6   5       15.72        3.87     12.30 o
  -6   6   5      330.00      372.99     21.01 o
  -5   6   5       40.26       43.31     27.58 o
  -4   6   5      231.64      208.19     21.63 o
  -3   6   5      291.92      275.36     26.31 o
  -2   6   5       11.57        2.98      9.78 o
  -1   6   5      646.83      670.33     25.88 o
   0   6   5      201.49      201.07     12.40 o
   1   6   5       32.43       26.65      9.70 o
   2   6   5       40.90       41.49     10.11 o
   3   6   5        0.77       29.53     17.18 o
   4   6   5       23.85       68.97     33.76 o
 -11   7   5        3.42       52.39     22.74 o
 -10   7   5       12.17        5.38     10.86 o
  -9   7   5      122.71      123.37     57.52 o
  -8   7   5      107.08       90.12     19.43 o
  -7   7   5       33.86       60.00     14.57 o
  -6   7   5      188.21      181.46     20.20 o
  -5   7   5      204.09      217.21     20.61 o
  -4   7   5      117.03      132.60     26.02 o
  -3   7   5      512.73      489.77     21.86 o
  -2   7   5        4.67       -1.87     10.80 o
  -1   7   5       61.83       62.72     13.33 o
   0   7   5      331.15      330.34     17.56 o
   1   7   5       16.61       -7.90     17.34 o
   2   7   5        2.86       11.27      9.28 o
   3   7   5       60.22       48.05     25.83 o
 -11   8   5       10.09       59.31     24.73 o
 -10   8   5        1.35        1.98     19.26 o
  -9   8   5        8.67       14.96     17.39 o
  -8   8   5      111.25       81.98     53.54 o
  -7   8   5       53.05       46.13     18.51 o
  -6   8   5        0.20       12.54     14.55 o
  -5   8   5      175.42      166.16     33.35 o
  -4   8   5       21.00       45.26     15.61 o
  -3   8   5       14.55       -3.34     12.22 o
  -2   8   5      229.46      269.23     22.69 o
  -1   8   5        0.31       -2.40     10.78 o
   0   8   5       61.25       68.56     15.65 o
   1   8   5      142.86      188.37     49.77 o
   2   8   5        0.21       24.29     16.62 o
 -10   9   5       25.74       51.05     33.90 o
  -9   9   5        2.91       41.36     37.88 o
  -8   9   5        6.77       -2.55     15.60 o
  -7   9   5      201.58      266.05     59.46 o
  -6   9   5       79.18       61.56     16.19 o
  -5   9   5        3.78       -1.49     11.56 o
  -4   9   5      112.81       83.81     16.64 o
  -3   9   5       27.25       25.96     21.95 o
  -2   9   5       68.99       29.29     15.90 o
  -1   9   5       89.68       94.38     67.61 o
   0   9   5        0.18      -10.52     14.31 o
   1   9   5        2.94       11.84     24.16 o
 -10  10   5       17.13      -26.58     26.58 o
  -9  10   5        5.67       29.21     21.46 o
  -8  10   5        0.11      -16.33     16.33 o
  -7  10   5       16.80       41.81     28.33 o
  -6  10   5       46.74       42.16     27.94 o
  -5  10   5        2.05       -0.28     14.69 o
  -4  10   5       52.72       45.20     19.74 o
  -3  10   5      123.44       72.64     28.38 o
  -2  10   5        0.21      -15.64     16.81 o
  -1  10   5       30.61       30.01     17.60 o
  -8  11   5        6.32        7.79     21.39 o
  -7  11   5        2.18      -13.16     22.10 o
  -6  11   5       29.21       20.68     28.65 o
  -5  11   5        2.25       13.19     28.85 o
  -4  11   5        0.57        8.56     17.84 o
  -3  11   5       10.06        0.76     21.19 o
   3 -12   6       11.61        3.94     17.18 o
   4 -12   6       14.98       22.80     10.71 o
   0 -11   6        0.09       40.37     43.07 o
   1 -11   6        0.45       -5.46     13.67 o
   2 -11   6        5.51       18.89     31.98 o
   3 -11   6       14.93       50.07     16.22 o
   4 -11   6       23.29       28.65     16.60 o
   5 -11   6       34.71       52.47     13.87 o
   6 -11   6        0.13        6.49     12.72 o
   7 -11   6        0.14       38.37     16.75 o
  -2 -10   6        2.35       32.98     24.02 o
  -1 -10   6        8.56      -22.88     22.88 o
   0 -10   6       36.36       73.07     24.45 o
   1 -10   6       13.77       21.69     21.79 o
   2 -10   6       87.01       79.47     17.02 o
   3 -10   6       22.41       19.11      8.75 o
   4 -10   6       38.80       29.63     11.48 o
   5 -10   6        4.72        3.44      8.21 o
   6 -10   6       46.87       46.55     14.57 o
   7 -10   6        7.93       10.16     13.35 o
   8 -10   6        2.00       23.68     12.69 o
  -4  -9   6        6.83      -11.37     36.81 o
  -3  -9   6        8.96      -22.74     22.74 o
  -2  -9   6       25.13       56.43     23.31 o
  -1  -9   6       25.79        6.82     28.71 o
   0  -9   6       67.94       87.01     22.18 o
   1  -9   6       61.68       50.09     24.12 o
   2  -9   6        0.67       -5.75      8.83 o
   3  -9   6      161.65      166.19     13.23 o
   4  -9   6      135.44      155.05     17.14 o
   5  -9   6        0.42       -8.88      8.88 o
   6  -9   6       25.30       22.42      9.91 o
   7  -9   6       15.94       37.00     17.81 o
   8  -9   6        8.10       20.95     18.91 o
  -5  -8   6       44.83       13.44     25.36 o
  -4  -8   6       29.84       37.38     35.68 o
  -3  -8   6        6.37       32.98     19.61 o
  -2  -8   6       22.79       38.95     18.76 o
  -1  -8   6      107.00       88.30     34.27 o
   0  -8   6       12.66        7.53     23.60 o
   1  -8   6       75.77       85.20      9.14 o
   2  -8   6       37.87       41.79     10.42 o
   3  -8   6        2.40        9.20      8.26 o
   4  -8   6      143.75      144.04     16.39 o
   5  -8   6        5.76       18.45     11.79 o
   6  -8   6       22.47        7.25     11.18 o
   7  -8   6       36.83       60.02     27.31 o
   8  -8   6        1.69       10.63      8.16 o
   9  -8   6        0.54      -23.74     38.94 o
  -6  -7   6        2.40       45.78     28.11 o
  -5  -7   6        3.87       14.27     25.23 o
  -4  -7   6       75.06      130.80     41.37 o
  -3  -7   6       65.36       80.04     21.47 o
  -2  -7   6        1.43       16.06     15.35 o
  -1  -7   6       89.73       73.94     27.16 o
   0  -7   6       74.25       84.03     27.01 o
   1  -7   6       24.11       21.31      7.39 o
   2  -7   6      327.52      374.01     15.79 o
   3  -7   6        6.15       12.78      6.36 o
   4  -7   6       63.32       50.35     10.35 o
   5  -7   6      359.60      335.04     26.42 o
   6  -7   6       96.60       81.43     17.40 o
   7  -7   6       47.22       39.93     19.30 o
   8  -7   6       42.91       25.21     15.92 o
   9  -7   6        0.53       65.52     26.72 o
  -7  -6   6       20.00        3.45     18.12 o
  -6  -6   6       12.32        3.30     19.60 o
  -5  -6   6        0.99        1.21     23.24 o
  -4  -6   6       41.77       49.90     16.30 o
  -3  -6   6      326.67      406.94     27.76 o
  -2  -6   6        3.54       17.77     13.36 o
  -1  -6   6        0.64      -18.76     21.18 o
   0  -6   6      251.47      287.61     32.30 o
   1  -6   6        0.89       -0.31      5.30 o
   2  -6   6      196.62      203.97      9.90 o
   3  -6   6      496.90      533.49     15.29 o
   4  -6   6        0.93        1.78      6.18 o
   5  -6   6        0.82       -6.11      6.90 o
   6  -6   6       98.79      127.86     10.85 o
   7  -6   6        0.27        4.16      5.38 o
   8  -6   6        8.06       26.89     15.01 o
   9  -6   6       22.12       93.25     45.49 o
  -8  -5   6        5.29        8.32     17.39 o
  -7  -5   6        0.66       10.99     15.34 o
  -6  -5   6       60.41      133.92     52.32 o
  -5  -5   6       66.97       64.21     15.97 o
  -4  -5   6      222.91      252.95     27.49 o
  -3  -5   6       82.06       76.36     27.87 o
  -2  -5   6       98.13       68.12     14.79 o
  -1  -5   6       58.81       89.29     22.75 o
   0  -5   6      475.26      472.19     42.61 o
   1  -5   6      461.29      479.36     16.99 o
   2  -5   6      232.73      245.44      9.39 o
   3  -5   6      518.37      537.57     11.88 o
   4  -5   6      702.58      710.17     15.87 o
   5  -5   6       11.06        4.34      5.27 o
   6  -5   6       93.14       96.65     18.02 o
   7  -5   6       65.85      107.44     30.00 o
   8  -5   6        3.54       11.95     15.87 o
   9  -5   6       38.58       34.45     21.13 o
  -8  -4   6        9.30        8.57     15.78 o
  -7  -4   6       35.82       42.01     16.79 o
  -6  -4   6        6.36       24.64     17.41 o
  -5  -4   6      151.03      174.78     18.64 o
  -4  -4   6      327.67      314.91     17.11 o
  -3  -4   6        8.13       13.70     10.07 o
  -2  -4   6      583.73      536.57     65.67 o
  -1  -4   6      728.08      765.70     17.94 o
   0  -4   6      292.96      306.08     13.00 o
   1  -4   6       72.10       94.42     14.29 o
   2  -4   6       97.28      111.39     10.38 o
   3  -4   6        8.87       19.11      6.18 o
   4  -4   6      187.68      200.17      8.82 o
   5  -4   6        5.83        8.81      4.25 o
   6  -4   6        9.82        5.12      9.81 o
   7  -4   6      225.92      272.98     32.09 o
   8  -4   6       12.98       31.39     17.75 o
   9  -4   6        9.55        7.91     18.13 o
  -9  -3   6       14.12       14.69     16.35 o
  -8  -3   6        0.67       -1.77     18.14 o
  -7  -3   6        0.89       11.58     31.06 o
  -6  -3   6       41.40       25.74     24.74 o
  -5  -3   6       42.44       24.95     11.97 o
  -4  -3   6     1159.61     1063.17    556.35 o
  -3  -3   6      267.81      256.45     13.64 o
  -2  -3   6        2.52        7.01      4.11 o
  -1  -3   6       91.59       82.06      8.01 o
   0  -3   6      568.06      554.16     19.89 o
   1  -3   6      196.76      198.34      8.39 o
   2  -3   6      306.21      334.03     17.37 o
   3  -3   6       24.58       17.63      3.05 o
   4  -3   6        0.66       20.11     10.42 o
   5  -3   6      888.25      924.27     33.16 o
   6  -3   6       66.97       48.71     12.41 o
   7  -3   6        0.49       -5.21     11.15 o
   8  -3   6       30.02       35.68     33.40 o
   9  -3   6        1.60       11.09     20.61 o
 -10  -2   6        0.39       24.87     34.96 o
  -9  -2   6        2.01       18.37     13.01 o
  -8  -2   6       11.63       14.18      9.45 o
  -7  -2   6      118.19      103.71     10.98 o
  -6  -2   6      541.92      545.23     18.47 o
  -5  -2   6        2.52        4.05      6.47 o
  -4  -2   6       66.33       70.10     13.37 o
  -3  -2   6     1060.27     1072.04     45.78 o
  -2  -2   6      298.54      355.75     24.64 o
  -1  -2   6      326.06      352.09     16.81 o
   0  -2   6      950.94      954.95     15.83 o
   1  -2   6       36.95       47.52      4.69 o
   2  -2   6      124.05      135.37      8.19 o
   3  -2   6     1506.92     1602.57     49.59 o
   4  -2   6       30.86       30.28     13.65 o
   5  -2   6        6.62      -13.65     21.32 o
   6  -2   6        0.66       36.10     27.86 o
   7  -2   6        6.63      -17.77     17.77 o
   8  -2   6        0.13       15.07     18.90 o
 -10  -1   6        9.48       59.84     39.80 o
  -9  -1   6       22.92       35.24     34.97 o
  -8  -1   6       54.92       68.84      8.89 o
  -7  -1   6        3.82        4.51      8.26 o
  -6  -1   6      162.48      150.85     12.06 o
  -5  -1   6     1065.02     1087.21     39.88 o
  -4  -1   6       15.38       25.59     18.19 o
  -3  -1   6      156.29      197.34     22.76 o
  -2  -1   6      615.60      614.78     29.55 o
  -1  -1   6      728.60      746.64     20.14 o
   0  -1   6      366.07      357.30     12.11 o
   1  -1   6      347.48      351.58     10.89 o
   2  -1   6       30.15        7.68      9.38 o
   3  -1   6      356.13      367.98     22.93 o
   4  -1   6      203.83      186.66     19.92 o
   5  -1   6      133.18      142.07     20.62 o
   6  -1   6        3.99       20.61     15.78 o
   7  -1   6       85.04      116.87     39.53 o
   8  -1   6        7.44        0.85     28.71 o
 -10   0   6        6.69       17.63      9.45 o
  -9   0   6       15.06       10.76     12.51 o
  -8   0   6      191.71      204.74     19.77 o
  -7   0   6      238.85      254.84     16.69 o
  -6   0   6       97.66       94.90     28.01 o
  -5   0   6      106.52       58.01     16.07 o
  -4   0   6     1387.70     1506.88     35.70 o
  -3   0   6      560.66      585.00     23.05 o
  -2   0   6      908.64      941.27     21.19 o
  -1   0   6     1322.69     1344.00     27.54 o
   0   0   6       58.17       64.63      6.41 o
   1   0   6      335.20      327.39     10.48 o
   2   0   6       11.42       33.97     11.80 o
   3   0   6       17.04        4.55     10.80 o
   4   0   6      111.40      152.73     19.91 o
   5   0   6        2.25       11.51     24.73 o
   6   0   6       16.39       16.35     29.57 o
   7   0   6       94.04      117.73     24.88 o
   8   0   6      124.64      132.81     29.86 o
 -11   1   6        0.17      -15.95     18.27 o
 -10   1   6       40.92       46.06     11.30 o
  -9   1   6       27.31       31.26     26.44 o
  -8   1   6      153.85      155.81     14.75 o
  -7   1   6      324.12      342.17     18.49 o
  -6   1   6       18.73       39.94     23.74 o
  -5   1   6       10.60       13.65      9.75 o
  -4   1   6     1084.06     1105.00     56.81 o
  -3   1   6     2047.73     2170.04     64.32 o
  -2   1   6       75.13       70.54     15.50 o
  -1   1   6     1096.95     1099.86     21.30 o
   0   1   6      552.94      569.57     14.72 o
   1   1   6       22.87       31.91      4.65 o
   2   1   6      392.05      390.91      7.10 o
   3   1   6       18.80       38.24     23.45 o
   4   1   6       77.25       70.52     28.29 o
   5   1   6       82.90       69.95     19.62 o
   6   1   6       32.57       35.82     19.47 o
   7   1   6       19.83      -11.51     18.90 o
 -11   2   6        5.96       29.70     25.51 o
 -10   2   6       27.33       25.83     11.72 o
  -9   2   6      241.18      261.73     14.54 o
  -8   2   6        7.38      -10.88     10.88 o
  -7   2   6      178.51      170.97     79.80 o
  -6   2   6      399.40      391.06     28.98 o
  -5   2   6      204.91      223.85     17.08 o
  -4   2   6       71.27       51.88     10.07 o
  -3   2   6     1286.89     1257.65     29.42 o
  -2   2   6      104.17      106.66      9.45 o
  -1   2   6       43.59       63.67     17.13 o
   0   2   6      430.88      412.89     14.45 o
   1   2   6       22.08       14.19      5.97 o
   2   2   6       10.46       11.92      4.63 o
   3   2   6       86.45      101.98     21.33 o
   4   2   6       13.00       41.93     28.14 o
   5   2   6        2.39       -7.53     26.29 o
   6   2   6      137.26      152.44     45.08 o
   7   2   6       16.73       -0.43     27.43 o
 -11   3   6       20.37       42.01     14.62 o
 -10   3   6       11.01       28.05     12.11 o
  -9   3   6        5.27        7.35      8.44 o
  -8   3   6      364.24      358.93     21.21 o
  -7   3   6       52.15       40.74     11.58 o
  -6   3   6      127.03      141.94     15.86 o
  -5   3   6      733.30      755.15     23.20 o
  -4   3   6      809.54      865.69     34.48 o
  -3   3   6      709.58      735.15     23.35 o
  -2   3   6      270.71      267.01     18.22 o
  -1   3   6       23.23       10.02     10.23 o
   0   3   6        2.44       -1.84      7.32 o
   1   3   6      611.06      598.43     18.65 o
   2   3   6       47.24       46.19      7.84 o
   3   3   6       99.85      108.70     16.49 o
   4   3   6      307.81      308.28     23.97 o
   5   3   6       36.30       18.62     30.70 o
   6   3   6       38.16      212.37     49.18 o
 -11   4   6        7.70        8.09     46.20 o
 -10   4   6      101.35      129.82     19.17 o
  -9   4   6        3.53       -6.62     15.63 o
  -8   4   6      152.91      147.85     26.87 o
  -7   4   6      349.98      421.76     33.57 o
  -6   4   6        2.95       10.29     15.78 o
  -5   4   6      795.18      811.61     29.97 o
  -4   4   6      177.52      207.37     22.72 o
  -3   4   6       19.60       26.50     10.40 o
  -2   4   6        2.17        1.90     10.62 o
  -1   4   6      471.58      475.76     17.53 o
   0   4   6      417.37      416.15     26.56 o
   1   4   6       24.06       28.65      9.94 o
   2   4   6       19.03        7.23      7.29 o
   3   4   6       51.47       32.83     12.73 o
   4   4   6      274.74      274.21     51.65 o
   5   4   6       82.60      162.79     46.06 o
 -11   5   6        1.63       -2.97     14.21 o
 -10   5   6       64.11      123.41     22.78 o
  -9   5   6      104.70      129.76     28.12 o
  -8   5   6       24.70       39.55     22.03 o
  -7   5   6      171.12      174.60     32.86 o
  -6   5   6        0.49       12.06     17.72 o
  -5   5   6       13.63       15.38     17.16 o
  -4   5   6      802.64      782.73     37.18 o
  -3   5   6      241.62      242.54     17.63 o
  -2   5   6       60.24       54.62     15.61 o
  -1   5   6      270.98      310.92     18.35 o
   0   5   6     1401.37     1392.90     35.28 o
   1   5   6       90.87       75.64     13.97 o
   2   5   6      107.93      106.84     12.52 o
   3   5   6       30.46       22.61      8.13 o
   4   5   6        6.51       -0.38     10.90 o
 -11   6   6       32.91        6.55     18.89 o
 -10   6   6       10.25       37.52     25.60 o
  -9   6   6       86.01      168.94     31.52 o
  -8   6   6       18.79        9.60     14.80 o
  -7   6   6        9.65       28.54     20.66 o
  -6   6   6      714.29      724.21     33.84 o
  -5   6   6       67.04       67.40     21.18 o
  -4   6   6       14.78       29.31     12.91 o
  -3   6   6      292.57      286.72     29.11 o
  -2   6   6      230.95      265.49     15.09 o
  -1   6   6       11.51        8.38      7.73 o
   0   6   6        4.27        4.59     11.66 o
   1   6   6        3.57        2.52      8.10 o
   2   6   6        0.67        2.23     12.69 o
   3   6   6      146.29      120.11     61.55 o
   4   6   6       13.89        1.71     17.91 o
 -11   7   6        6.63       -2.58     15.81 o
 -10   7   6       26.82       12.97     27.72 o
  -9   7   6       54.19       49.28     20.46 o
  -8   7   6       93.74       23.06     26.87 o
  -7   7   6       75.64       48.16     18.03 o
  -6   7   6       16.76       36.50     21.90 o
  -5   7   6      150.14      181.94     27.24 o
  -4   7   6       21.20       31.60     13.51 o
  -3   7   6      206.03      191.31     15.79 o
  -2   7   6      236.57      277.93     35.14 o
  -1   7   6        0.46       -4.62     10.08 o
   0   7   6       38.85       43.70     11.94 o
   1   7   6       47.18       34.27     17.31 o
   2   7   6       33.72       31.85     25.03 o
   3   7   6       48.12       40.32     18.03 o
 -11   8   6       30.50       64.29     23.36 o
 -10   8   6       42.50      115.37     33.96 o
  -9   8   6        5.19       -4.71     17.08 o
  -8   8   6       38.97       19.35     17.38 o
  -7   8   6      143.88      208.34     21.01 o
  -6   8   6        5.38       14.99     12.61 o
  -5   8   6       19.04       24.38     13.86 o
  -4   8   6      238.59      247.87     23.76 o
  -3   8   6       15.08       -7.00     15.00 o
  -2   8   6       11.34        0.39     11.30 o
  -1   8   6       78.73       81.71     16.00 o
   0   8   6       22.49       35.87     14.42 o
   1   8   6       57.03       26.79     19.91 o
 -10   9   6       24.82       16.64     20.82 o
  -9   9   6       16.81       19.94     16.46 o
  -8   9   6        1.36      -19.79     19.79 o
  -7   9   6       20.38       32.42     25.93 o
  -6   9   6       41.17       42.10     19.11 o
  -5   9   6       52.79       70.63     19.69 o
  -4   9   6       43.02       40.35     14.82 o
  -3   9   6       51.25       68.81     35.97 o
  -2   9   6        0.69        9.14     15.85 o
  -1   9   6       35.38       49.05     33.05 o
   0   9   6        5.54       43.79     17.11 o
  -9  10   6       21.43       24.58     29.83 o
  -8  10   6       28.40       16.88     20.66 o
  -7  10   6        3.56       55.32     21.98 o
  -6  10   6       19.28       47.98     17.14 o
  -5  10   6       13.38      -17.67     22.17 o
  -4  10   6        2.27       33.14     15.58 o
  -3  10   6       47.35       57.93     37.39 o
  -2  10   6        1.95       31.23     25.16 o
  -6  11   6        0.12        8.03     19.52 o
  -5  11   6       12.71       22.32     24.02 o
   0 -11   7       38.00       -8.39     22.18 o
   1 -11   7        3.60        4.83     19.33 o
   2 -11   7       17.55       36.12     73.84 o
   3 -11   7       53.83       52.87     14.17 o
   4 -11   7       22.82       28.22     23.47 o
   5 -11   7        2.24       -2.87     10.21 o
   6 -11   7        4.17        0.35     10.46 o
  -2 -10   7        6.71        0.85     31.98 o
  -1 -10   7        8.71       27.86     22.74 o
   0 -10   7        3.13      -15.49     34.11 o
   1 -10   7       46.87      128.79     26.01 o
   2 -10   7       14.69        6.38      9.91 o
   3 -10   7       20.29       46.64     19.96 o
   4 -10   7        1.61       22.99     15.02 o
   5 -10   7        3.14       -1.66      8.54 o
   6 -10   7       50.54       51.96     23.74 o
   7 -10   7       12.68       27.94     17.74 o
  -3  -9   7        0.41      -37.95     37.95 o
  -2  -9   7       46.07       32.84     21.61 o
  -1  -9   7       48.39      116.00     24.88 o
   0  -9   7        7.03      -20.33     20.33 o
   1  -9   7       37.36       31.13     30.85 o
   2  -9   7        2.66        8.93      9.13 o
   3  -9   7        0.14        3.06     11.17 o
   4  -9   7       98.29       71.18     18.15 o
   5  -9   7        5.92       -5.27      8.51 o
   6  -9   7        2.26        9.16     11.09 o
   7  -9   7       27.65       17.80     14.46 o
   8  -9   7        8.97       65.53     26.72 o
  -5  -8   7        1.30       46.58     29.90 o
  -4  -8   7       27.85        8.21     31.20 o
  -3  -8   7        7.20      -27.15     32.12 o
  -2  -8   7        1.25       -3.70     15.07 o
  -1  -8   7      135.43      124.29     35.69 o
   0  -8   7      104.47      137.93     21.47 o
   1  -8   7        4.50      -10.52     13.79 o
   2  -8   7      297.12      274.44     26.11 o
   3  -8   7       12.22       10.28     11.82 o
   4  -8   7        7.49       -4.03     10.79 o
   5  -8   7       23.61        8.04     11.09 o
   6  -8   7        6.79       11.16      8.33 o
   7  -8   7       12.50        9.67      8.32 o
   8  -8   7        4.25       19.90     22.46 o
  -6  -7   7       63.38       70.52     31.21 o
  -5  -7   7        1.80        4.31     14.95 o
  -4  -7   7        5.07       10.63     15.22 o
  -3  -7   7       86.82       69.95     34.69 o
  -2  -7   7       55.36       58.00     18.62 o
  -1  -7   7        2.19        6.11     22.32 o
   0  -7   7       84.90       69.81     16.07 o
   1  -7   7        3.90        3.13     18.76 o
   2  -7   7       20.23       17.19     10.23 o
   3  -7   7      172.69      164.39     11.73 o
   4  -7   7        0.18       -0.21      5.22 o
   5  -7   7       44.89       37.76     11.16 o
   6  -7   7       24.96       28.90      8.75 o
   7  -7   7        2.95       10.32     12.08 o
   8  -7   7        7.15       10.09     33.83 o
  -7  -6   7        0.24       34.75     27.17 o
  -6  -6   7       37.75       58.15     20.04 o
  -5  -6   7       93.42       99.37     24.67 o
  -4  -6   7       51.67       63.93     23.67 o
  -3  -6   7       41.84       30.00     26.87 o
  -2  -6   7       85.43       66.97     16.49 o
  -1  -6   7       18.98       24.88     21.32 o
   0  -6   7      123.86      180.33     29.72 o
   1  -6   7      202.61      228.50     12.27 o
   2  -6   7       24.10       40.08      8.31 o
   3  -6   7      244.37      237.32     11.28 o
   4  -6   7      257.34      248.93     19.53 o
   5  -6   7        1.33       -0.37      9.36 o
   6  -6   7       64.27       33.05     12.11 o
   7  -6   7       15.98       20.24     20.18 o
   8  -6   7       25.65        4.36     14.07 o
  -7  -5   7        8.53       23.96     29.78 o
  -6  -5   7        0.24       17.05     15.60 o
  -5  -5   7      290.24      340.83     33.16 o
  -4  -5   7      132.02      142.19     14.88 o
  -3  -5   7       14.63       -1.78      9.60 o
  -2  -5   7      224.54      258.53     35.00 o
  -1  -5   7      182.07      187.34     10.44 o
   0  -5   7      316.84      307.14     17.72 o
   1  -5   7      244.27      268.19     16.71 o
   2  -5   7       54.06       62.57     12.95 o
   3  -5   7       91.00      100.57     22.35 o
   4  -5   7        0.74        3.47      7.54 o
   5  -5   7        3.70        5.16      5.67 o
   6  -5   7       86.41       86.62     23.42 o
   7  -5   7       35.71       61.25     18.50 o
   8  -5   7        3.16       -8.17     18.76 o
  -8  -4   7        4.16        0.32     19.50 o
  -7  -4   7      103.69      148.88     31.78 o
  -6  -4   7        1.89       24.50     14.57 o
  -5  -4   7      132.75      130.45     18.70 o
  -4  -4   7      338.03      346.08     21.52 o
  -3  -4   7      123.41      133.64     12.37 o
  -2  -4   7      353.07      398.20     24.62 o
  -1  -4   7     1057.43     1116.55     18.21 o
   0  -4   7      148.49      140.20      7.55 o
   1  -4   7       23.43       15.15      9.32 o
   2  -4   7      170.05      191.34     18.07 o
   3  -4   7      557.20      513.81     16.11 o
   4  -4   7       21.74       15.29      5.05 o
   5  -4   7       19.67       22.68     10.55 o
   6  -4   7        2.55        5.31     17.48 o
   7  -4   7       20.44       48.84     27.50 o
   8  -4   7      133.61      127.69     46.93 o
  -9  -3   7       12.83        3.89     22.00 o
  -8  -3   7       26.06       15.65     13.17 o
  -7  -3   7       32.22       25.04     13.43 o
  -6  -3   7      743.55      562.98    290.78 o
  -5  -3   7      216.63      231.47      7.48 o
  -4  -3   7      304.94      346.91      9.35 o
  -3  -3   7     1010.38     1034.18     20.27 o
  -2  -3   7       13.52       21.78      8.50 o
  -1  -3   7      516.79      513.76     15.34 o
   0  -3   7       50.84       85.49     11.79 o
   1  -3   7       17.85       15.16      6.02 o
   2  -3   7       60.53       37.93      6.88 o
   3  -3   7       53.07       50.49      3.84 o
   4  -3   7       46.25       55.30     26.73 o
   5  -3   7        2.97       20.18     14.50 o
   6  -3   7      134.19      124.57     22.47 o
   7  -3   7       39.81       24.59     33.12 o
   8  -3   7        1.54       -8.53     19.19 o
  -9  -2   7        0.44      -14.47     14.47 o
  -8  -2   7       63.03       42.81     46.06 o
  -7  -2   7       17.07        8.20      7.31 o
  -6  -2   7       90.95       81.79      8.70 o
  -5  -2   7      508.00      494.69     28.35 o
  -4  -2   7       13.39       28.71     20.75 o
  -3  -2   7      409.16      434.64     33.05 o
  -2  -2   7      620.07      613.40     33.38 o
  -1  -2   7       10.39       10.86      7.73 o
   0  -2   7      189.22      189.75      6.58 o
   1  -2   7      236.11      229.77      7.80 o
   2  -2   7       12.80        6.95      4.07 o
   3  -2   7      427.52      549.23     42.45 o
   4  -2   7      101.09      114.47     30.57 o
   5  -2   7       26.24        9.24     25.30 o
   6  -2   7       15.27        2.56     14.78 o
   7  -2   7      147.63      187.29     28.30 o
   8  -2   7        1.69      -39.51     39.51 o
 -10  -1   7       25.15       13.65     35.82 o
  -9  -1   7       50.46       53.36     36.25 o
  -8  -1   7      233.49      234.24     20.91 o
  -7  -1   7      133.60      143.64     21.05 o
  -6  -1   7        5.24       17.20     23.59 o
  -5  -1   7      567.90      568.58     45.33 o
  -4  -1   7     1002.04      998.78     35.73 o
  -3  -1   7        1.27       13.22      9.38 o
  -2  -1   7      346.50      360.07     25.92 o
  -1  -1   7     1072.99     1038.83     27.18 o
   0  -1   7       10.22        9.05      7.51 o
   1  -1   7      472.87      405.19     54.11 o
   2  -1   7       72.57       93.99     24.60 o
   3  -1   7       68.37       72.09     15.78 o
   4  -1   7        4.48       10.80     13.50 o
   5  -1   7        0.74       19.47     26.86 o
   6  -1   7        0.41       34.11     30.13 o
   7  -1   7       33.02       21.32     33.41 o
 -10   0   7       13.84       21.59     11.02 o
  -9   0   7        8.07       12.38     11.73 o
  -8   0   7       64.28       34.90     14.44 o
  -7   0   7      567.85      575.93     35.48 o
  -6   0   7       38.14       30.51     10.73 o
  -5   0   7       76.07       56.27     13.00 o
  -4   0   7      298.64      353.73     14.99 o
  -3   0   7     1267.31     1358.48     28.24 o
  -2   0   7      175.52      171.51     10.57 o
  -1   0   7      481.29      445.46     14.97 o
   0   0   7      187.37      192.93     10.60 o
   1   0   7       77.26       92.07     11.23 o
   2   0   7      908.75      924.17     36.27 o
   3   0   7       27.10       57.00     15.92 o
   4   0   7      140.77      155.87     21.19 o
   5   0   7      101.12      143.47     23.46 o
   6   0   7       32.25       39.66     21.04 o
   7   0   7        1.15       38.94     22.31 o
 -11   1   7        1.96       15.75     19.39 o
 -10   1   7        3.34       15.69     14.47 o
  -9   1   7      155.96      169.62     19.80 o
  -8   1   7       52.48       34.48     10.21 o
  -7   1   7       47.02       40.85     14.32 o
  -6   1   7       96.41      108.92     21.39 o
  -5   1   7      306.42      325.73     18.93 o
  -4   1   7      379.63      419.87     19.12 o
  -3   1   7     1029.65     1037.41     51.33 o
  -2   1   7       28.46       14.63      9.37 o
  -1   1   7        2.54        1.10      6.84 o
   0   1   7     1504.50     1436.81     28.79 o
   1   1   7      134.82      133.47     21.27 o
   2   1   7       46.35       48.62     14.79 o
   3   1   7      112.59       99.40     30.72 o
   4   1   7       11.63       30.28     27.72 o
   5   1   7       53.60       73.92     21.61 o
   6   1   7      222.13      331.15     34.99 o
   7   1   7       13.86       10.66     20.61 o
 -11   2   7       32.25       16.98     20.91 o
 -10   2   7       15.87       12.95     16.92 o
  -9   2   7       31.20       42.22     10.22 o
  -8   2   7        9.49       10.42     17.74 o
  -7   2   7       69.99       66.74     20.99 o
  -6   2   7       83.14       96.37     28.44 o
  -5   2   7      964.81      943.35     30.91 o
  -4   2   7       69.80       55.50     15.21 o
  -3   2   7       33.22       38.55     11.59 o
  -2   2   7     1432.07     1496.25     40.12 o
  -1   2   7      434.94      466.57     18.95 o
   0   2   7      482.19      545.32     18.04 o
   1   2   7      206.97      211.85     10.46 o
   2   2   7      198.53      220.89     11.62 o
   3   2   7      189.91      196.73     23.19 o
   4   2   7      392.75      464.64     54.52 o
   5   2   7        9.14       17.48     30.70 o
   6   2   7        3.39        1.28     29.71 o
 -11   3   7       14.21       11.85     32.04 o
 -10   3   7       33.65       34.15     16.78 o
  -9   3   7        8.27       -1.01     13.36 o
  -8   3   7       41.13       39.54     12.65 o
  -7   3   7      256.42      320.19     50.66 o
  -6   3   7        0.46       16.04     16.69 o
  -5   3   7      406.83      394.51     36.67 o
  -4   3   7      552.40      558.57     19.27 o
  -3   3   7       24.58       33.14      8.43 o
  -2   3   7        1.12       16.18     11.38 o
  -1   3   7      267.66      268.54     45.19 o
   0   3   7      228.96      241.87     15.14 o
   1   3   7       10.39       18.12      8.12 o
   2   3   7      236.02      271.14     11.62 o
   3   3   7       10.77       -4.67      7.09 o
   4   3   7      274.06      330.66     32.01 o
   5   3   7      132.49      162.11     48.06 o
 -11   4   7        0.32       52.58     16.42 o
 -10   4   7        5.37       43.12     13.84 o
  -9   4   7       28.25       68.07     15.49 o
  -8   4   7        1.33        2.25     12.02 o
  -7   4   7      486.84      511.89     35.32 o
  -6   4   7      352.24      340.06     19.33 o
  -5   4   7       12.14       -4.58     11.12 o
  -4   4   7      380.56      406.43     97.05 o
  -3   4   7      120.43      124.09     13.87 o
  -2   4   7       19.07       39.52     10.27 o
  -1   4   7      250.92      279.96     19.33 o
   0   4   7      300.95      342.87     18.91 o
   1   4   7       23.07       20.52      9.39 o
   2   4   7      321.58      353.72     16.66 o
   3   4   7      102.27      103.03     34.55 o
   4   4   7        0.40      -15.21     18.76 o
   5   4   7       73.86      110.46     47.06 o
 -11   5   7       24.96       49.22     23.44 o
 -10   5   7        0.21       33.88     50.10 o
  -9   5   7       49.32       62.73     26.90 o
  -8   5   7      108.76       75.25     27.51 o
  -7   5   7       15.20       10.79     14.36 o
  -6   5   7       80.95       75.31     19.27 o
  -5   5   7       89.64       86.79     15.55 o
  -4   5   7        5.76        0.19     21.96 o
  -3   5   7      615.32      624.51     26.05 o
  -2   5   7       73.62       99.98     12.36 o
  -1   5   7       13.57        6.54      8.14 o
   0   5   7       88.78       69.37     14.43 o
   1   5   7       10.68        7.76      8.81 o
   2   5   7        1.18        9.38     10.63 o
   3   5   7      147.80      141.73     41.24 o
   4   5   7        1.19       43.78     23.03 o
 -11   6   7       42.05       98.98     21.20 o
 -10   6   7        2.92      -21.48     25.23 o
  -9   6   7       17.17       34.03     31.77 o
  -8   6   7       12.64      -11.42     12.81 o
  -7   6   7        1.93        6.61     13.99 o
  -6   6   7       47.88       35.62     12.34 o
  -5   6   7      237.83      221.33     17.73 o
  -4   6   7        0.85        0.59     10.48 o
  -3   6   7        2.71       16.42     23.88 o
  -2   6   7      583.65      569.27     26.22 o
  -1   6   7      100.03       89.92     13.58 o
   0   6   7       17.71       12.12      8.07 o
   1   6   7       67.68       65.02     25.02 o
   2   6   7        1.62       -0.80     23.53 o
   3   6   7       71.15       89.00     26.02 o
 -11   7   7       10.86       -4.39     16.88 o
 -10   7   7       59.98       70.99     48.69 o
  -9   7   7       22.45       30.62     22.17 o
  -8   7   7       58.85       32.55     15.29 o
  -7   7   7      106.83      136.41     40.24 o
  -6   7   7       11.42       16.15     20.79 o
  -5   7   7        1.09       29.45     20.02 o
  -4   7   7      282.49      309.14     38.28 o
  -3   7   7       22.39       10.51      9.94 o
  -2   7   7       91.41       85.81     21.66 o
  -1   7   7        1.59       -3.73     18.62 o
   0   7   7        3.84        2.62      9.82 o
   1   7   7      174.06      152.03     22.61 o
   2   7   7       32.47       21.72     15.84 o
 -10   8   7        0.10       31.55     29.14 o
  -9   8   7        3.20       12.67     15.47 o
  -8   8   7       14.30       -2.75     21.67 o
  -7   8   7       15.44       30.94     18.27 o
  -6   8   7        0.32       -7.43     14.77 o
  -5   8   7       13.35       -9.48     14.55 o
  -4   8   7       65.40       55.06     14.12 o
  -3   8   7      164.34      137.18     29.08 o
  -2   8   7       25.17        1.25     13.36 o
  -1   8   7       19.02       26.26     21.32 o
   0   8   7       84.67       52.24     15.36 o
   1   8   7       16.24       -4.26     23.45 o
  -9   9   7        8.14       26.09     21.54 o
  -8   9   7        1.04        8.67     24.94 o
  -7   9   7        2.11        1.72     13.16 o
  -6   9   7       57.16       53.49     19.83 o
  -5   9   7        2.39       -3.62     14.96 o
  -4   9   7       69.80       26.02     14.12 o
  -3   9   7       72.15       74.27     26.64 o
  -2   9   7       34.94       40.76     17.24 o
  -1   9   7        0.16       23.00     38.52 o
  -8  10   7        0.33      -13.68     20.58 o
  -7  10   7        3.02      -16.56     27.13 o
  -6  10   7        0.12       23.77     16.13 o
  -5  10   7       22.51       22.21     15.87 o
  -4  10   7        4.83       29.89     23.03 o
  -3  10   7        5.55        2.81     15.07 o
   1 -11   8        1.21       27.72     39.09 o
   2 -11   8        1.25       67.94     41.65 o
   3 -11   8       23.53       43.28     18.07 o
   4 -11   8       16.31       24.68     23.84 o
  -1 -10   8       20.39        6.82     20.61 o
   0 -10   8        6.48       71.64     40.94 o
   1 -10   8       75.05       69.81     24.17 o
   2 -10   8       37.35       83.87     23.17 o
   3 -10   8        0.22       39.86     21.89 o
   4 -10   8        3.67       30.77     14.45 o
   5 -10   8        0.10       13.64     10.41 o
   6 -10   8        3.77       55.28     21.81 o
  -3  -9   8        0.54       -3.84     18.76 o
  -2  -9   8        0.79       52.16     38.23 o
  -1  -9   8       49.33      117.56     25.59 o
   0  -9   8       14.09       21.46     30.56 o
   1  -9   8        0.22       11.94     26.86 o
   2  -9   8       61.49       51.18     31.56 o
   3  -9   8        9.12        0.76     12.75 o
   4  -9   8       11.17       -5.45      8.27 o
   5  -9   8       16.57       27.59      9.77 o
   6  -9   8        3.56       12.24     10.32 o
   7  -9   8        0.04      -13.50     33.54 o
  -4  -8   8       67.29       73.36     23.05 o
  -3  -8   8       50.01       60.70     39.66 o
  -2  -8   8       17.71       -7.53     27.01 o
  -1  -8   8       49.61       68.38     19.76 o
   0  -8   8      189.95      211.22     25.32 o
   1  -8   8        3.30        9.52     23.74 o
   2  -8   8        0.19       -0.14     11.80 o
   3  -8   8       45.03       38.67     16.17 o
   4  -8   8        8.19       26.60     11.46 o
   5  -8   8       21.00       13.45     12.20 o
   6  -8   8        6.89       21.18     13.71 o
   7  -8   8        0.63       -7.96     18.76 o
  -5  -7   8       39.12       64.99     48.26 o
  -4  -7   8       11.15       16.98     16.53 o
  -3  -7   8      103.48       89.27     19.15 o
  -2  -7   8      304.18      301.68     45.68 o
  -1  -7   8       16.03       -1.14     12.65 o
   0  -7   8       49.90       58.43     15.35 o
   1  -7   8      167.08      176.79     19.34 o
   2  -7   8        5.13       14.87      9.31 o
   3  -7   8       13.11       10.75      7.36 o
   4  -7   8       22.77       14.65      9.88 o
   5  -7   8        0.59        2.01      9.78 o
   6  -7   8       26.54       19.17     15.92 o
   7  -7   8        1.61       15.55     17.90 o
   8  -7   8       24.35        9.10     23.60 o
  -6  -6   8       11.54       18.93     17.93 o
  -5  -6   8       73.09       57.94     20.19 o
  -4  -6   8      107.44      131.35     51.62 o
  -3  -6   8       10.44       15.16     18.34 o
  -2  -6   8       44.72       47.60     13.88 o
  -1  -6   8       35.77       74.35     26.16 o
   0  -6   8       21.06       22.28      8.27 o
   1  -6   8       78.82       80.59     13.39 o
   2  -6   8      148.24      190.05     13.25 o
   3  -6   8       51.10       59.50     14.63 o
   4  -6   8       23.98       26.73      9.70 o
   5  -6   8        6.64        5.29      8.90 o
   6  -6   8        1.70       30.19     22.60 o
   7  -6   8       64.94       96.14     22.76 o
   8  -6   8        1.26        9.31     15.57 o
  -7  -5   8       55.37       31.22     19.61 o
  -6  -5   8       83.55       71.16     16.63 o
  -5  -5   8       35.57       57.78     14.47 o
  -4  -5   8      134.83      168.70     19.73 o
  -3  -5   8        5.28        8.07      9.24 o
  -2  -5   8       14.94        8.32      4.69 o
  -1  -5   8      729.86      723.08     16.91 o
   0  -5   8      202.70      257.30     16.26 o
   1  -5   8       15.39       13.85     10.24 o
   2  -5   8      101.36      135.90     26.59 o
   3  -5   8      150.28      173.99     14.36 o
   4  -5   8       19.32        4.25      5.49 o
   5  -5   8       90.67      100.52     31.99 o
   6  -5   8       12.77      -15.35     16.63 o
   7  -5   8       11.77        0.28     26.58 o
   8  -5   8       76.85       62.13     26.44 o
  -8  -4   8        6.36       15.68     18.08 o
  -7  -4   8       34.82       55.86     15.85 o
  -6  -4   8      126.74      101.70     27.03 o
  -5  -4   8        4.45       -2.73     11.94 o
  -4  -4   8       76.35       79.15     20.71 o
  -3  -4   8      568.25      531.62     32.16 o
  -2  -4   8       72.13       87.97     14.67 o
  -1  -4   8      142.05      154.52      8.81 o
   0  -4   8      141.12      160.58     12.87 o
   1  -4   8        1.68        1.31      4.97 o
   2  -4   8       31.75       30.87      6.61 o
   3  -4   8       65.21       65.50      7.63 o
   4  -4   8       15.21        3.98     12.22 o
   5  -4   8        4.68        1.85     23.17 o
   6  -4   8      168.61      183.61     43.38 o
   7  -4   8       25.64       -5.40     18.05 o
   8  -4   8       15.90       29.42     39.37 o
  -9  -3   8       10.33       -9.53     18.15 o
  -8  -3   8       46.39       50.11     16.18 o
  -7  -3   8        7.35        4.53     14.06 o
  -6  -3   8        2.13       21.57     13.93 o
  -5  -3   8      297.12      244.21     45.61 o
  -4  -3   8       19.48       11.56      5.24 o
  -3  -3   8      340.53      370.42     32.39 o
  -2  -3   8      325.67      315.55     12.15 o
  -1  -3   8        8.31       25.14      8.16 o
   0  -3   8      164.69      160.78      8.96 o
   1  -3   8      602.12      646.84     14.72 o
   2  -3   8      169.18      177.94      7.58 o
   3  -3   8      127.17      110.50     28.30 o
   4  -3   8      139.89      205.93     22.47 o
   5  -3   8       20.91       19.19     16.06 o
   6  -3   8      184.73      157.73     43.81 o
   7  -3   8       56.71       48.90     39.24 o
  -9  -2   8       14.26       -7.98     16.79 o
  -8  -2   8      192.67      250.90     31.15 o
  -7  -2   8      279.97      278.29     28.39 o
  -6  -2   8        0.40       -2.91      6.47 o
  -5  -2   8      103.63       91.86     28.44 o
  -4  -2   8      295.63      276.42     34.73 o
  -3  -2   8       87.25       92.57     23.60 o
  -2  -2   8       41.00       28.72     17.06 o
  -1  -2   8       44.77       36.14     10.29 o
   0  -2   8       12.47        8.59      4.56 o
   1  -2   8      199.62      213.20      8.68 o
   2  -2   8      466.51      445.83     34.13 o
   3  -2   8        0.91        9.52     21.18 o
   4  -2   8      212.19      276.41     41.40 o
   5  -2   8        6.48       20.04     17.77 o
   6  -2   8        1.27      -19.90     19.90 o
   7  -2   8       62.64       80.32     26.73 o
 -10  -1   8       12.92       48.04     43.35 o
  -9  -1   8        3.04       39.37     22.74 o
  -8  -1   8       14.88        0.44     17.63 o
  -7  -1   8       11.92       15.42     10.94 o
  -6  -1   8       22.07       15.78     14.78 o
  -5  -1   8      173.90      154.91     19.49 o
  -4  -1   8      460.87      463.28     26.36 o
  -3  -1   8        3.45       -1.56      9.24 o
  -2  -1   8       58.50       69.81     18.63 o
  -1  -1   8     1261.85     1378.39     37.21 o
   0  -1   8      842.56      890.15     39.83 o
   1  -1   8        4.93        8.45      4.59 o
   2  -1   8      128.24      140.23     18.77 o
   3  -1   8       53.81       45.35     15.92 o
   4  -1   8      157.38      231.83     40.68 o
   5  -1   8      216.16      197.16     44.67 o
   7  -1   8        0.26       13.79     34.25 o
 -10   0   8       20.55       16.29     10.10 o
  -9   0   8       83.96       82.79     16.12 o
  -8   0   8        1.58        4.43     14.36 o
  -7   0   8       57.85       83.88     33.12 o
  -6   0   8      212.95      267.34     21.00 o
  -5   0   8       95.09      115.00     15.33 o
  -4   0   8       42.61       22.85     14.74 o
  -3   0   8      503.93      485.00     19.43 o
  -2   0   8      120.12      147.41     14.98 o
  -1   0   8        1.58       -0.51     11.65 o
   0   0   8     1240.52     1265.56     39.62 o
   1   0   8       73.42       79.85     18.56 o
   2   0   8        9.01        9.95     12.79 o
   3   0   8      250.11      289.84     26.32 o
   4   0   8       23.15       63.82     19.47 o
   5   0   8       10.26       39.66     20.18 o
   6   0   8       90.59      121.85     28.44 o
 -10   1   8        0.21      -18.39     18.39 o
  -9   1   8       29.20       35.23     15.93 o
  -8   1   8       89.79       90.22     16.24 o
  -7   1   8        0.34       -4.54     17.01 o
  -6   1   8        5.17       -1.31     10.43 o
  -5   1   8       84.74       85.25     11.96 o
  -4   1   8        3.33        7.35      8.96 o
  -3   1   8        2.30        4.38      7.79 o
  -2   1   8      485.52      493.64     17.18 o
  -1   1   8       38.85       39.71      7.44 o
   0   1   8      401.77      407.43     14.97 o
   1   1   8       72.35       86.09     10.84 o
   2   1   8       27.82       23.31     23.88 o
   3   1   8      118.31      135.52     36.26 o
   4   1   8      118.61      148.31     24.74 o
   5   1   8        2.02        1.71     17.20 o
   6   1   8        2.98       35.68     23.31 o
 -11   2   8       24.41       20.57     22.32 o
 -10   2   8       45.64       50.21     12.20 o
  -9   2   8        3.85        1.80     14.74 o
  -8   2   8       25.19       32.59     16.31 o
  -7   2   8       89.85      109.50     27.66 o
  -6   2   8      132.98      137.71     30.01 o
  -5   2   8      218.33      214.50     23.64 o
  -4   2   8      214.66      217.78     13.46 o
  -3   2   8       22.47       20.44      9.52 o
  -2   2   8      210.28      236.66     47.45 o
  -1   2   8      554.74      558.68     17.42 o
   0   2   8       52.57       48.81     24.31 o
   1   2   8       18.14        6.76      5.30 o
   2   2   8       80.35       72.55     17.20 o
   3   2   8       43.92       52.31     31.99 o
   4   2   8      261.96      365.64     54.49 o
   5   2   8      105.06       91.99     43.79 o
 -11   3   8        0.15       25.87     20.53 o
 -10   3   8       10.01       26.89     11.65 o
  -9   3   8        0.21        5.44     13.50 o
  -8   3   8        3.71        5.62     14.03 o
  -7   3   8      347.96      336.73     32.73 o
  -6   3   8       14.37       47.66     13.99 o
  -5   3   8       13.09       23.43     12.36 o
  -4   3   8      639.87      667.53     26.47 o
  -3   3   8      185.09      178.75     14.45 o
  -2   3   8       42.63       57.35     18.84 o
  -1   3   8        2.38        5.95     16.13 o
   0   3   8       25.44       12.51      9.09 o
   1   3   8       23.64       22.79      8.52 o
   2   3   8      111.96      124.52     11.85 o
   3   3   8      120.22      125.99     24.60 o
   4   3   8        0.27      -40.51     40.51 o
   5   3   8       27.47       56.01     42.79 o
 -11   4   8       35.19       18.07     21.38 o
 -10   4   8        1.18        9.28     22.46 o
  -9   4   8       71.55       67.62     39.17 o
  -8   4   8       86.81       63.53     17.88 o
  -7   4   8       71.56       54.60     22.25 o
  -6   4   8      152.28      156.10     15.16 o
  -5   4   8      234.38      202.41     25.54 o
  -4   4   8      123.33       92.62     15.10 o
  -3   4   8       72.35       83.50     19.19 o
  -2   4   8       62.13       79.51     14.36 o
  -1   4   8       14.80       16.80      8.47 o
   0   4   8      111.46      115.95     45.08 o
   1   4   8      152.99      153.76     14.96 o
   2   4   8       34.53       38.99     13.88 o
   3   4   8      308.10      400.83     36.14 o
   4   4   8        5.97       50.74     23.88 o
 -11   5   8       24.49       82.67     44.92 o
 -10   5   8       26.29       66.01     32.27 o
  -9   5   8       18.91       30.98     17.78 o
  -8   5   8      187.81      232.55     98.64 o
  -7   5   8       35.88       13.19     14.72 o
  -6   5   8        3.38       -2.96     16.27 o
  -5   5   8      134.93      156.55     54.04 o
  -4   5   8       24.16        6.70     14.88 o
  -3   5   8       57.16       50.26     13.65 o
  -2   5   8        3.97       13.21      9.67 o
  -1   5   8       47.95       23.69     13.70 o
   0   5   8      173.76      178.29     11.62 o
   1   5   8      271.45      269.74     16.72 o
   2   5   8        7.27        6.69     10.19 o
   3   5   8        0.27       37.52     22.17 o
 -11   6   8        1.82       46.90     25.16 o
 -10   6   8       50.13       63.74     22.56 o
  -9   6   8        0.50        4.72     15.30 o
  -8   6   8        3.15       15.67     16.59 o
  -7   6   8        9.72        4.33     18.98 o
  -6   6   8       83.23       64.20     17.44 o
  -5   6   8      115.85      126.40     30.64 o
  -4   6   8      129.71      129.91     17.98 o
  -3   6   8        7.17       34.48     17.79 o
  -2   6   8        1.25        1.24      7.88 o
  -1   6   8       46.51       52.60     12.63 o
   0   6   8        0.57        2.96      8.73 o
   1   6   8       18.38       10.83     14.82 o
   2   6   8       45.50       62.83     22.89 o
 -10   7   8        0.37       25.00     40.93 o
  -9   7   8        1.55        2.33     22.10 o
  -8   7   8        1.68        5.15     22.03 o
  -7   7   8       89.78       84.96     21.18 o
  -6   7   8       41.49       41.70     16.85 o
  -5   7   8       41.17       19.34     29.50 o
  -4   7   8      149.36      112.80     25.64 o
  -3   7   8      271.41      284.47     19.19 o
  -2   7   8       10.83       24.30     18.14 o
  -1   7   8       78.53       60.96     14.79 o
   0   7   8       60.02       41.32     11.55 o
   1   7   8       19.98       22.67     18.80 o
 -10   8   8        2.34       17.33     28.45 o
  -9   8   8        6.17       -3.02     17.69 o
  -8   8   8        4.38        9.38     17.28 o
  -7   8   8        0.61       15.36     14.32 o
  -6   8   8       86.32       84.56     20.90 o
  -5   8   8        3.61       -2.15     13.20 o
  -4   8   8       20.36       11.36     11.86 o
  -3   8   8       43.23       71.82     28.43 o
  -2   8   8        0.58       -4.46     12.56 o
  -1   8   8       34.33       66.02     37.17 o
  -9   9   8        2.72       14.64     25.16 o
  -8   9   8        4.84       28.46     21.21 o
  -7   9   8        9.24        9.00     24.37 o
  -6   9   8        5.05        2.41     13.11 o
  -5   9   8      157.85      172.73     58.45 o
  -4   9   8       19.21        5.34     14.92 o
  -3   9   8        8.18       23.17     31.98 o
  -2   9   8       93.60       53.74     34.83 o
   0 -10   9        4.08       -4.55     19.19 o
   1 -10   9        3.64       46.05     22.74 o
   2 -10   9       27.98       58.99     22.17 o
   3 -10   9        0.09        0.99     14.92 o
   4 -10   9        0.96       14.66     12.67 o
   5 -10   9       19.46       46.20     20.18 o
  -2  -9   9       21.92      106.04     44.06 o
  -1  -9   9       21.72       61.12     23.03 o
   0  -9   9       65.53      132.64     41.23 o
   1  -9   9        6.37       45.34     32.12 o
   2  -9   9       10.01        1.99     24.59 o
   3  -9   9       19.55      -12.65     25.30 o
   4  -9   9        0.11       30.14     14.00 o
   5  -9   9        0.25       32.36     20.46 o
   6  -9   9        0.11       17.62     33.54 o
  -4  -8   9        3.69       -1.03     22.95 o
  -3  -8   9        8.84       -0.65     17.13 o
  -2  -8   9       23.74       23.60     23.81 o
  -1  -8   9        9.87       55.15     19.19 o
   0  -8   9       44.37       27.86     28.29 o
   1  -8   9       61.80       39.95     27.86 o
   2  -8   9        8.73       30.84     15.64 o
   3  -8   9       48.69       17.49     22.75 o
   4  -8   9        5.63       24.73     23.03 o
   5  -8   9        1.64       27.35     11.31 o
   6  -8   9       30.88       50.18     22.60 o
  -5  -7   9       68.36       82.85     19.20 o
  -4  -7   9       21.75       22.55     14.27 o
  -3  -7   9       33.42        9.66     14.32 o
  -2  -7   9      115.31      139.73     19.84 o
  -1  -7   9       44.75       32.13     16.49 o
   0  -7   9       57.28       49.90     15.64 o
   1  -7   9       12.39       41.49      8.51 o
   2  -7   9       25.59       11.03     12.97 o
   3  -7   9        9.19        6.68     13.19 o
   4  -7   9       73.71       70.94     17.65 o
   5  -7   9       27.61       26.94     30.99 o
   6  -7   9       12.17       14.07     31.70 o
   7  -7   9       34.59       22.89     23.17 o
  -6  -6   9        4.71       -2.56     13.46 o
  -5  -6   9        9.25       31.75     14.75 o
  -4  -6   9      120.20       84.77     26.09 o
  -3  -6   9       25.44      -10.19     10.80 o
  -2  -6   9        1.18      -18.19     18.19 o
  -1  -6   9      127.05      142.91     11.83 o
   0  -6   9       24.27       34.61     12.38 o
   1  -6   9        0.81        9.52     10.02 o
   2  -6   9      238.70      261.96     35.50 o
   3  -6   9       57.05       71.52     15.35 o
   4  -6   9        3.01        3.81      6.69 o
   5  -6   9       28.78       31.27     28.29 o
   6  -6   9        0.29       -0.28     25.02 o
   7  -6   9        7.40       11.23     19.61 o
  -7  -5   9        0.14      -17.20     17.20 o
  -6  -5   9       24.49       21.09     17.80 o
  -5  -5   9        5.45       11.87     15.37 o
  -4  -5   9        3.79       27.16     21.04 o
  -3  -5   9       14.48       12.71     10.15 o
  -2  -5   9       35.15       23.49      7.43 o
  -1  -5   9       58.79       73.93      8.06 o
   0  -5   9      376.62      413.46     17.25 o
   1  -5   9      133.64      150.53      8.68 o
   2  -5   9        2.07       -1.18      7.48 o
   3  -5   9       46.99       64.91     20.56 o
   4  -5   9        6.95        4.73      4.08 o
   5  -5   9       22.87       35.82     30.13 o
   6  -5   9      101.40      117.02     25.17 o
   7  -5   9        0.93        2.27     29.85 o
  -8  -4   9       51.28       63.91     18.79 o
  -7  -4   9        3.07        1.21     22.39 o
  -6  -4   9        0.30      -19.47     27.50 o
  -5  -4   9       38.99       39.61     21.71 o
  -4  -4   9        2.22        3.23      7.35 o
  -3  -4   9      505.29      524.29     19.72 o
  -2  -4   9      147.18      168.69     12.07 o
  -1  -4   9        0.94       21.61      7.77 o
   0  -4   9       92.08      110.52     11.05 o
   1  -4   9      252.02      270.81     19.29 o
   2  -4   9      133.83      118.05      8.60 o
   3  -4   9       23.45       12.81      4.95 o
   4  -4   9       81.84       72.51     18.20 o
   5  -4   9       11.16       -1.14     24.16 o
   6  -4   9      135.83      133.24     26.45 o
   7  -4   9       77.95      104.50     46.35 o
  -8  -3   9        1.84       42.79     23.03 o
  -7  -3   9       64.64        4.11     15.50 o
  -6  -3   9        6.91        1.08      3.00 o
  -5  -3   9      260.94      251.67     11.94 o
  -4  -3   9       68.37       81.71     35.04 o
  -3  -3   9       98.49       77.99     23.75 o
  -2  -3   9      301.78      308.56     10.87 o
  -1  -3   9      112.36      126.70     14.71 o
   0  -3   9       14.11       15.66      7.96 o
   1  -3   9       33.06       23.76      7.06 o
   2  -3   9       14.12        6.13      4.95 o
   3  -3   9       10.97       11.94     23.45 o
   4  -3   9      177.26      245.07     26.60 o
   5  -3   9      116.56      102.66     36.83 o
   6  -3   9        0.24       43.49     36.67 o
   7  -3   9       49.36       52.74     26.01 o
  -9  -2   9       13.67       49.89     43.21 o
  -8  -2   9        9.36       12.51     19.47 o
  -7  -2   9       15.05        9.42     17.13 o
  -6  -2   9       18.31       -0.85     22.60 o
  -5  -2   9        4.88      -14.50     14.50 o
  -4  -2   9      481.07      536.15     28.49 o
  -3  -2   9        3.47        2.70     10.09 o
  -2  -2   9        9.86       17.29      7.91 o
  -1  -2   9      474.05      535.43     22.79 o
   0  -2   9      480.88      512.21     19.16 o
   1  -2   9       81.19      102.55      7.58 o
   2  -2   9       33.06       27.67      8.99 o
   3  -2   9      104.27       68.40     29.86 o
   4  -2   9       55.23       92.83     35.97 o
   5  -2   9       99.65       91.14     24.74 o
   6  -2   9        4.91      -22.17     22.17 o
  -9  -1   9      101.67       85.17     45.64 o
  -8  -1   9       51.95       44.67      8.79 o
  -7  -1   9        4.44       -7.68     16.91 o
  -6  -1   9      159.97      115.06     36.27 o
  -5  -1   9      114.37       93.85     30.29 o
  -4  -1   9        0.50      -19.90     21.60 o
  -3  -1   9       79.90       85.45     24.60 o
  -2  -1   9      107.03      131.11     23.75 o
  -1  -1   9        2.11        9.24      8.23 o
   0  -1   9      505.90      561.46     18.93 o
   1  -1   9      117.58      101.21     16.55 o
   2  -1   9       35.15       49.19     16.49 o
   3  -1   9      134.38      193.55     24.60 o
   4  -1   9       11.87       -6.54     16.06 o
   5  -1   9       11.49        8.67     31.27 o
   6  -1   9       38.32       19.76     38.67 o
 -10   0   9        4.51       24.45     41.65 o
  -9   0   9        0.50       -5.75     18.55 o
  -8   0   9       50.46      101.36     24.88 o
  -7   0   9      133.33      190.84     26.45 o
  -6   0   9      130.38       92.86     33.70 o
  -5   0   9        0.63        7.40      9.09 o
  -4   0   9       61.01       31.12      9.63 o
  -3   0   9       34.20       35.06     14.64 o
  -2   0   9      913.42      964.17     35.33 o
  -1   0   9       30.70       28.43     14.78 o
   0   0   9        5.91       16.01      8.95 o
   1   0   9      128.55      153.42     27.45 o
   2   0   9       71.97       43.51     16.92 o
   3   0   9      337.54      407.33     51.81 o
   4   0   9       91.89      106.49     25.02 o
   5   0   9        0.28       13.50     19.76 o
   6   0   9        0.75      -14.07     22.46 o
 -10   1   9       59.32       61.84     23.37 o
  -9   1   9        0.23        8.53     11.44 o
  -8   1   9      111.49      173.32     65.27 o
  -7   1   9      109.61      157.83     43.87 o
  -6   1   9        2.84       -2.34     16.63 o
  -5   1   9        0.74       -7.06     15.21 o
  -4   1   9      253.15      277.77     18.24 o
  -3   1   9       30.12       44.58     10.31 o
  -2   1   9       92.36      150.82     27.44 o
  -1   1   9      417.23      417.83     19.30 o
   0   1   9       75.79       45.37      8.73 o
   1   1   9      285.88      256.86     55.64 o
   2   1   9       10.21       20.75     16.06 o
   3   1   9        0.97        1.28     15.49 o
   4   1   9       52.47       55.73     22.60 o
   5   1   9        4.93      -16.49     21.04 o
 -10   2   9       29.42       55.39     15.33 o
  -9   2   9       27.99       31.18     18.55 o
  -8   2   9        0.35      -12.81     12.81 o
  -7   2   9        0.74        5.03     12.98 o
  -6   2   9       13.54       18.06     17.40 o
  -5   2   9        0.35       -6.18      8.73 o
  -4   2   9      201.30      225.26     18.64 o
  -3   2   9      170.43      190.65     19.80 o
  -2   2   9       13.89       13.41      8.33 o
  -1   2   9      100.97      113.14     17.13 o
   0   2   9      199.54      188.07     10.05 o
   1   2   9        0.46       -0.51      5.12 o
   2   2   9      153.75      201.95     40.96 o
   3   2   9       81.12       69.52     37.82 o
   4   2   9        1.38       26.29     35.68 o
 -10   3   9        0.97        9.90     18.41 o
  -9   3   9       64.69       60.37     28.04 o
  -8   3   9       81.46       93.15     27.48 o
  -7   3   9       12.72        0.16     11.36 o
  -6   3   9       91.31       96.33     17.62 o
  -5   3   9       18.55       10.06     14.50 o
  -4   3   9       94.65       97.97     19.08 o
  -3   3   9      261.25      251.25     16.29 o
  -2   3   9       77.92       89.78     23.67 o
  -1   3   9       28.51       30.42     11.81 o
   0   3   9      517.73      553.98     38.81 o
   1   3   9      141.47      144.98     19.46 o
   2   3   9        8.46        8.85      6.17 o
   3   3   9      241.59      402.58     58.61 o
   4   3   9       13.67       10.09     34.97 o
 -10   4   9        0.88       74.73     28.78 o
  -9   4   9        0.95        8.58     22.70 o
  -8   4   9       66.25       54.28     25.65 o
  -7   4   9        7.61      -11.98     11.98 o
  -6   4   9       52.39       25.09     19.41 o
  -5   4   9      128.78      166.00     45.72 o
  -4   4   9        2.55       -6.71      8.51 o
  -3   4   9       71.78       63.47     17.14 o
  -2   4   9      251.49      290.23     17.60 o
  -1   4   9      154.61      151.45     13.65 o
   0   4   9       14.08       18.84      8.91 o
   1   4   9      292.06      292.85     21.10 o
   2   4   9        8.25       -3.55     16.06 o
   3   4   9        0.29      -13.64     33.97 o
 -10   5   9       61.77       28.42     20.38 o
  -9   5   9        6.48        6.19     22.65 o
  -8   5   9        1.98        8.28     16.03 o
  -7   5   9        9.99       11.06     13.75 o
  -6   5   9       76.47       46.14     16.24 o
  -5   5   9       76.23       92.71     22.55 o
  -4   5   9      311.89      310.02     18.63 o
  -3   5   9       23.59       44.36     13.13 o
  -2   5   9       61.95       77.63     18.19 o
  -1   5   9      296.53      309.49     19.13 o
   0   5   9      103.98      114.42     22.25 o
   1   5   9       61.76       51.24     15.53 o
   2   5   9       43.04       41.37     22.18 o
 -10   6   9        1.57       13.08     18.99 o
  -9   6   9       11.96       25.52     19.88 o
  -8   6   9        0.98        4.01     12.44 o
  -7   6   9      114.11       76.71     19.44 o
  -6   6   9      137.83      109.80     36.69 o
  -5   6   9       21.49       15.33     11.47 o
  -4   6   9      174.35      199.87     55.90 o
  -3   6   9      155.78      130.24     23.41 o
  -2   6   9       20.52       29.75     17.59 o
  -1   6   9      206.49      194.88     18.92 o
   0   6   9       75.20       59.64     15.00 o
   1   6   9       18.83       27.48     13.42 o
  -9   7   9        0.97       13.13     19.39 o
  -8   7   9        0.16       16.02     17.55 o
  -7   7   9       25.99       26.11     20.40 o
  -6   7   9      121.21       86.85     28.13 o
  -5   7   9       31.87       53.65     17.26 o
  -4   7   9        0.28       12.44     18.79 o
  -3   7   9      127.52      142.26     18.56 o
  -2   7   9       20.63       -3.82     16.78 o
  -1   7   9        6.78       15.89     20.04 o
   0   7   9      106.76       75.91     22.59 o
  -9   8   9        1.48       -6.87     15.34 o
  -8   8   9       47.75       24.92     28.37 o
  -7   8   9       19.40       40.11     20.34 o
  -6   8   9        4.16        9.55     13.16 o
  -5   8   9      162.36      155.74     66.98 o
  -4   8   9       99.07       75.52     16.64 o
  -3   8   9       35.00       31.13     32.48 o
  -2   8   9      128.47      128.85     22.25 o
  -7   9   9       27.52       11.09     36.96 o
  -6   9   9        0.34        8.02     24.66 o
  -5   9   9        4.65       31.47     16.13 o
   2 -10  10        1.17       17.91     19.19 o
  -2  -9  10       12.42        5.12     31.98 o
  -1  -9  10        1.50       -3.67     12.56 o
   0  -9  10       12.12       56.71     36.39 o
   1  -9  10       34.10      108.74     38.52 o
   2  -9  10        0.18       75.47     33.83 o
   3  -9  10       22.91        9.38     25.16 o
   4  -9  10        7.86       58.28     29.28 o
  -3  -8  10        8.48        6.23     42.14 o
  -2  -8  10       21.52        3.46     20.25 o
  -1  -8  10       62.77       40.72     15.64 o
   0  -8  10        0.93       53.02     31.70 o
   1  -8  10       23.27       32.27     27.29 o
   2  -8  10       12.14        1.42     12.51 o
   3  -8  10        8.88       -4.61     12.15 o
   4  -8  10       13.32       31.39     20.04 o
   5  -8  10        0.73        1.99     16.91 o
  -4  -7  10        6.05        9.32     17.41 o
  -3  -7  10        3.07       -3.87     13.84 o
  -2  -7  10        3.94       17.03     14.63 o
  -1  -7  10       47.42       49.51     15.99 o
   0  -7  10        0.19       20.67      8.56 o
   1  -7  10        2.43       -6.11     15.21 o
   2  -7  10       74.61      124.45     21.43 o
   3  -7  10        8.84       30.12     17.79 o
   4  -7  10       27.66       31.53      9.86 o
   5  -7  10       40.15       45.06     32.84 o
   6  -7  10        2.63      -24.87     34.25 o
  -6  -6  10       24.91       23.45     38.66 o
  -5  -6  10        5.82        6.31     13.31 o
  -4  -6  10       29.97       17.82     16.21 o
  -3  -6  10       45.82       67.16     20.54 o
  -2  -6  10       27.30        4.14      9.99 o
  -1  -6  10       21.84       15.30      9.34 o
   0  -6  10       71.53       65.83      9.26 o
   1  -6  10       22.86       27.96      8.73 o
   2  -6  10       35.20       54.20     14.99 o
   3  -6  10      139.12      123.65     13.16 o
   4  -6  10        1.11       46.05     17.34 o
   5  -6  10        9.73       -3.27     15.21 o
   6  -6  10      107.52       89.58     42.51 o
  -6  -5  10       10.44       12.23     17.52 o
  -5  -5  10       51.43       24.89     23.26 o
  -4  -5  10        0.34      -12.72     12.72 o
  -3  -5  10       13.15        7.21      5.16 o
  -2  -5  10       85.97       62.17     18.29 o
  -1  -5  10       25.27       28.01      8.59 o
   0  -5  10      111.43      129.77     19.16 o
   1  -5  10       35.63       39.31     10.08 o
   2  -5  10        1.83        5.50      5.47 o
   3  -5  10        2.53       -3.04      6.20 o
   4  -5  10       46.42       62.55     19.48 o
   5  -5  10        2.31        9.52     17.06 o
   6  -5  10        0.32       40.08     37.10 o
  -7  -4  10       20.49       34.43     16.63 o
  -6  -4  10        0.81       -5.37     20.70 o
  -5  -4  10       20.43       19.95     14.92 o
  -4  -4  10       16.58       15.65      8.54 o
  -3  -4  10        8.43       -3.57      7.00 o
  -2  -4  10      122.22      127.85     26.24 o
  -1  -4  10       55.18       53.61      9.27 o
   0  -4  10        8.05       10.72      7.06 o
   1  -4  10        8.20       24.02      6.74 o
   2  -4  10       12.84        6.29      6.05 o
   3  -4  10        0.36        1.63      3.96 o
   4  -4  10       69.99       65.54     19.76 o
   5  -4  10       60.78       75.77     37.39 o
   6  -4  10        0.28       -1.28     17.91 o
  -8  -3  10        0.11       -0.93     13.36 o
  -7  -3  10       30.97       14.16     17.04 o
  -6  -3  10       82.12       34.76     31.85 o
  -5  -3  10       49.19       33.14     14.60 o
  -4  -3  10       82.64       53.28     25.96 o
  -3  -3  10        8.79       17.04     10.11 o
  -2  -3  10        8.49       11.69      7.87 o
  -1  -3  10      295.21      300.85     13.52 o
   0  -3  10       41.73       42.52      7.59 o
   1  -3  10       19.15       16.48      6.52 o
   2  -3  10      128.87       98.25     21.42 o
   3  -3  10      124.86      151.16     37.97 o
   4  -3  10        9.16       10.94     17.06 o
   5  -3  10       43.64       68.95     37.39 o
   6  -3  10        2.74      -19.05     36.67 o
  -8  -2  10       48.44       53.31     41.51 o
  -7  -2  10       21.30       37.53     34.26 o
  -6  -2  10       35.65       50.18     18.76 o
  -5  -2  10       35.17       43.50     17.20 o
  -4  -2  10       43.75       44.21     15.07 o
  -3  -2  10      302.91      330.61     22.06 o
  -2  -2  10       20.56        0.24      9.95 o
  -1  -2  10       81.31       41.62     16.80 o
   0  -2  10       30.15       33.85      7.79 o
   1  -2  10        8.31        9.98      5.61 o
   2  -2  10       45.73       27.29     16.06 o
   3  -2  10      175.05      169.25     39.82 o
   4  -2  10        4.68       -3.13     27.86 o
   5  -2  10        3.55      -19.19     21.04 o
   6  -2  10       44.86       44.21     25.45 o
  -9  -1  10        3.55      -25.16     25.16 o
  -8  -1  10       40.62       44.35     14.14 o
  -7  -1  10       16.49       -5.40     17.06 o
  -6  -1  10       27.78       76.76     20.47 o
  -5  -1  10       56.22       61.56     18.62 o
  -4  -1  10       16.97       27.01     14.07 o
  -3  -1  10       55.42       52.03     23.46 o
  -2  -1  10      488.88      566.21     25.50 o
  -1  -1  10       89.17      121.24     47.21 o
   0  -1  10       54.87       60.37     20.89 o
   1  -1  10      353.26      289.11     33.75 o
   2  -1  10        4.37       38.52     17.62 o
   3  -1  10      155.11      202.66     27.73 o
   4  -1  10       69.47       47.91     22.89 o
   5  -1  10        2.74       19.61     36.10 o
  -9   0  10        7.51        2.65     16.75 o
  -8   0  10       41.97       65.96     40.94 o
  -7   0  10       42.75       60.98     21.47 o
  -6   0  10        4.35       15.21     16.06 o
  -5   0  10       36.59       50.75     28.57 o
  -4   0  10        3.83       -3.41     20.47 o
  -3   0  10       20.32       17.48     20.61 o
  -2   0  10      102.94       93.14     21.76 o
  -1   0  10      151.19      144.50     20.77 o
   0   0  10       14.65       24.18     21.96 o
   1   0  10      250.87      174.61     49.02 o
   2   0  10      135.06      100.54     37.26 o
   3   0  10       10.24       34.11     33.83 o
   4   0  10       16.70       34.26     36.67 o
   5   0  10       15.25       46.48     43.49 o
  -9   1  10       25.48       19.33     38.66 o
  -8   1  10       20.84        5.33     16.37 o
  -7   1  10        1.57       13.90     15.05 o
  -6   1  10       22.91       20.35     19.24 o
  -5   1  10       23.35        5.72      9.25 o
  -4   1  10      613.03      636.43     26.52 o
  -3   1  10      347.96      366.96     19.08 o
  -2   1  10       20.27        6.70      8.96 o
  -1   1  10      471.36      512.04     22.45 o
   0   1  10      624.72      583.76     39.83 o
   1   1  10       47.55       31.24     16.34 o
   2   1  10      115.41      156.27     25.31 o
   3   1  10       17.69       33.12     21.18 o
   4   1  10        2.23       19.19     21.75 o
 -10   2  10        9.43       -3.42     15.85 o
  -9   2  10       40.85       59.15     35.82 o
  -8   2  10        4.50        1.43     14.73 o
  -7   2  10        4.14       -4.51     18.45 o
  -6   2  10      126.54       87.74     14.40 o
  -5   2  10       68.02       59.66     14.20 o
  -4   2  10      209.25      241.14     18.71 o
  -3   2  10      656.58      672.08     25.65 o
  -2   2  10       72.02       79.96     15.17 o
  -1   2  10      106.86       90.38     13.95 o
   0   2  10      101.93       97.04     22.47 o
   1   2  10        9.84       11.16      5.99 o
   2   2  10        0.34       12.22     18.34 o
   3   2  10       50.40      105.91     27.01 o
   4   2  10       58.74       37.39     25.30 o
 -10   3  10        1.65       37.06     30.57 o
  -9   3  10        6.38       -0.73     21.16 o
  -8   3  10        6.96       14.81     15.72 o
  -7   3  10       11.92        6.84     14.76 o
  -6   3  10      123.41      130.44     25.81 o
  -5   3  10      399.98      408.21     24.99 o
  -4   3  10       54.59       56.99     11.49 o
  -3   3  10       41.56       45.70      9.78 o
  -2   3  10      188.12      177.78     21.34 o
  -1   3  10       72.88       66.32     30.71 o
   0   3  10      159.97      136.80     22.68 o
   1   3  10      168.41      125.36     69.33 o
   2   3  10        0.63      -16.35     32.26 o
   3   3  10       15.22       12.22     35.25 o
 -10   4  10       49.12       18.78     28.32 o
  -9   4  10        0.76      -13.75     24.85 o
  -8   4  10       57.89       43.43     15.62 o
  -7   4  10      205.69      175.31     23.66 o
  -6   4  10       11.52       -1.31     11.96 o
  -5   4  10      108.67       58.27     45.36 o
  -4   4  10       20.13       48.05     13.59 o
  -3   4  10        7.88        3.25     13.86 o
  -2   4  10      265.21      268.04     24.13 o
  -1   4  10      170.05      105.13     22.12 o
   0   4  10       15.28        9.39     11.65 o
   1   4  10       38.57       52.45     37.53 o
   2   4  10      139.14       99.11     43.94 o
 -10   5  10        2.22      -10.09     35.68 o
  -9   5  10       28.90       20.04     15.86 o
  -8   5  10        0.21        0.75     11.88 o
  -7   5  10       99.63       14.12     22.16 o
  -6   5  10       32.96       45.11     13.77 o
  -5   5  10       10.53       15.38     13.60 o
  -4   5  10      336.14      301.76     19.46 o
  -3   5  10      127.35       99.22     22.75 o
  -2   5  10        0.35        3.56      9.96 o
  -1   5  10       85.51       58.36     18.36 o
   0   5  10      122.03       97.18     20.49 o
   1   5  10        4.45        4.55     31.84 o
  -9   6  10       12.37       26.89     22.17 o
  -8   6  10       13.76        4.93     22.57 o
  -7   6  10        1.41       -6.56     15.76 o
  -6   6  10       52.39       36.11     19.33 o
  -5   6  10       12.13       22.26     20.62 o
  -4   6  10       40.61       46.09     16.56 o
  -3   6  10      135.78      104.80     17.59 o
  -2   6  10       16.40       14.13     17.34 o
  -1   6  10        5.58        1.28     14.19 o
   0   6  10      118.51       48.91     33.70 o
  -8   7  10       43.62       25.66     26.61 o
  -7   7  10       21.01       39.54     24.45 o
  -6   7  10       16.29       17.14     40.72 o
  -5   7  10       42.26       55.47     21.47 o
  -4   7  10        1.03       50.45     24.52 o
  -3   7  10       62.81       77.82     30.35 o
  -2   7  10      106.69       98.41     15.60 o
  -7   8  10       52.44       53.59     30.35 o
  -6   8  10        0.62       16.16     16.56 o
  -5   8  10        1.97       18.61     17.04 o
  -4   8  10       40.25       46.75     22.39 o
   1  -9  11       41.06       20.28     15.89 o
   2  -9  11       12.94       29.13     26.22 o
  -2  -8  11        2.26       31.72     30.27 o
  -1  -8  11       35.91       13.76     13.01 o
   0  -8  11        7.99        4.57     13.43 o
   1  -8  11        1.40       -0.36     11.19 o
   2  -8  11       16.11        2.01      8.18 o
   3  -8  11        4.04       28.35     17.27 o
   4  -8  11        3.44       14.78     17.62 o
  -4  -7  11       10.95        2.06     15.88 o
  -3  -7  11       19.31        5.44     12.26 o
  -2  -7  11        8.78       33.12     27.57 o
  -1  -7  11        6.25        9.98     13.47 o
   0  -7  11       34.44       15.19      9.89 o
   1  -7  11       30.18       29.20      9.76 o
   2  -7  11        0.23        5.07      8.58 o
   3  -7  11       43.35       33.72     12.10 o
   4  -7  11        2.16       25.73     17.62 o
  -5  -6  11        2.01       -8.60     17.11 o
  -4  -6  11        1.29       14.32     13.16 o
  -3  -6  11        9.66       15.09     14.83 o
  -2  -6  11        4.23        7.14     17.18 o
  -1  -6  11        2.98        1.40     10.92 o
   0  -6  11       42.04       45.35     12.77 o
   1  -6  11      101.69       78.53     17.00 o
   2  -6  11       13.24       19.23      8.80 o
   3  -6  11       26.19       68.37     30.42 o
   4  -6  11       24.81       59.84     32.84 o
   5  -6  11        2.09       -2.42     16.63 o
  -6  -5  11        2.85       15.03     18.70 o
  -5  -5  11       28.19       58.78     26.01 o
  -4  -5  11        0.29       -1.62     13.86 o
  -3  -5  11       18.24        4.47     12.20 o
  -2  -5  11       91.98       97.37     12.89 o
  -1  -5  11       83.69       83.47     18.95 o
   0  -5  11        4.44        6.25     12.01 o
   1  -5  11       56.91       58.71     11.86 o
   2  -5  11       58.68       43.61      9.07 o
   3  -5  11        7.85       78.18     31.41 o
   4  -5  11       69.54       65.40     35.68 o
   5  -5  11        9.68       63.39     23.74 o
  -7  -4  11       15.29       25.24     19.86 o
  -6  -4  11       11.41       32.46     18.89 o
  -5  -4  11        0.25       -3.39     18.94 o
  -4  -4  11      186.87      185.43     23.53 o
  -3  -4  11       57.48       36.44     10.03 o
  -2  -4  11       23.57       34.44     12.00 o
  -1  -4  11       80.83       75.65     13.11 o
   0  -4  11       24.67       25.40      7.11 o
   1  -4  11        7.26       19.77      7.00 o
   2  -4  11       55.18       30.56     12.19 o
   3  -4  11       25.33       23.03     30.28 o
   4  -4  11       14.43       46.34     20.33 o
   5  -4  11       28.32       45.06     38.24 o
  -7  -3  11        0.14       21.49     15.32 o
  -6  -3  11       39.93       29.25     40.37 o
  -5  -3  11        2.63       -0.22      7.81 o
  -4  -3  11        4.13       -4.84      8.67 o
  -3  -3  11      138.35      165.60     10.88 o
  -2  -3  11       57.79       49.58     12.46 o
  -1  -3  11      160.07      209.42     27.64 o
   0  -3  11       62.10       41.62     17.92 o
   1  -3  11       16.00        3.28      6.54 o
   2  -3  11       47.25       45.06     18.05 o
   3  -3  11      271.86      305.89     51.08 o
   4  -3  11        7.97       -7.68     18.76 o
   5  -3  11        0.37       -6.68     32.41 o
  -8  -2  11       39.97       58.57     26.16 o
  -7  -2  11        8.31       28.43     21.18 o
  -6  -2  11        2.45       20.61     31.41 o
  -5  -2  11      120.16       68.11     34.70 o
  -4  -2  11       34.43       11.37     23.88 o
  -3  -2  11      262.15      305.66     23.48 o
  -2  -2  11      195.24      234.19     26.96 o
  -1  -2  11        6.34        3.40      5.67 o
   0  -2  11      299.26      297.86     17.00 o
   1  -2  11      315.36      230.23     55.48 o
   2  -2  11        4.94        5.69     15.49 o
   3  -2  11        6.45       21.89     19.19 o
   4  -2  11       38.87       29.28     36.82 o
  -8  -1  11       16.41       69.08     26.86 o
  -7  -1  11       10.00       53.44     37.38 o
  -6  -1  11        1.79        0.00     23.59 o
  -5  -1  11      205.46      175.96     39.26 o
  -4  -1  11      267.40      274.47     25.04 o
  -3  -1  11        3.61        9.67     20.89 o
  -2  -1  11       10.50       14.80      8.14 o
  -1  -1  11      131.14      185.13     25.10 o
   0  -1  11       42.31       37.01      7.00 o
   1  -1  11      148.84       80.24     19.18 o
   2  -1  11       52.38       41.51     33.83 o
   3  -1  11        3.51       15.63     18.90 o
   4  -1  11       37.10       38.38     24.31 o
  -9   0  11       23.19       24.59     26.01 o
  -8   0  11        1.57      -19.47     22.31 o
  -7   0  11       37.40       70.79     40.09 o
  -6   0  11      130.10      179.18     27.16 o
  -5   0  11       32.80       29.14     18.20 o
  -4   0  11      217.14      313.96     42.53 o
  -3   0  11      312.08      365.89     24.05 o
  -2   0  11       53.82       42.79     12.37 o
  -1   0  11      732.53      766.38     52.60 o
   0   0  11       44.98       33.87     10.65 o
   1   0  11       11.69        6.68     16.20 o
   2   0  11      186.11      264.12     31.57 o
   3   0  11       13.63       -3.13     30.56 o
   4   0  11        2.00       26.15     39.37 o
  -9   1  11       13.61        3.84     20.75 o
  -8   1  11        3.96      -23.17     23.17 o
  -7   1  11       27.76       22.30     13.87 o
  -6   1  11       12.15       16.20     25.87 o
  -5   1  11       24.77       31.87     19.65 o
  -4   1  11        9.92       22.38     12.39 o
  -3   1  11      145.62      157.29     29.58 o
  -2   1  11       68.70       56.92     15.18 o
  -1   1  11       60.31       34.97     10.95 o
   0   1  11      410.58      319.39     78.94 o
   1   1  11        5.55      -11.80     28.71 o
   2   1  11       10.48      -29.71     34.97 o
   3   1  11       52.36       69.94     43.50 o
  -9   2  11        0.11        4.36     14.50 o
  -8   2  11       28.47       53.62     20.64 o
  -7   2  11       20.19       -2.05     22.89 o
  -6   2  11       61.99       55.36     23.13 o
  -5   2  11      245.84      274.86     23.05 o
  -4   2  11       69.19       67.37     14.45 o
  -3   2  11       94.69      118.46     22.32 o
  -2   2  11      334.31      327.76     24.05 o
  -1   2  11        7.52       15.70     11.50 o
   0   2  11       21.66       18.77      8.24 o
   1   2  11      130.82      142.48     26.16 o
   2   2  11        0.72       17.91     20.75 o
  -9   3  11        1.17        2.96     13.94 o
  -8   3  11       25.07       27.83     27.72 o
  -7   3  11       54.74       28.12     16.90 o
  -6   3  11       26.16       33.45     27.29 o
  -5   3  11      103.71      132.90     18.16 o
  -4   3  11       92.22      104.25     31.35 o
  -3   3  11        0.38      -15.48     15.48 o
  -2   3  11        3.96       -9.15      9.67 o
  -1   3  11       78.74       58.46     23.46 o
   0   3  11        1.87       15.49     13.36 o
   1   3  11       14.60       22.03     19.47 o
   2   3  11      102.30      172.18     31.56 o
  -9   4  11       11.77       24.23     16.59 o
  -8   4  11        1.59       -2.49     15.11 o
  -7   4  11       65.50       35.96     32.56 o
  -6   4  11        8.79       -2.79     13.10 o
  -5   4  11       13.18       20.56     11.55 o
  -4   4  11       54.79       83.26     20.68 o
  -3   4  11       37.80       45.70     18.70 o
  -2   4  11       25.77       32.83     15.42 o
  -1   4  11      108.43       96.94     31.42 o
   0   4  11       85.33      108.34     25.73 o
   1   4  11        1.59      -21.32     21.32 o
  -9   5  11       19.38       19.83     16.94 o
  -8   5  11       11.56        8.98     23.86 o
  -7   5  11        0.52        5.06     12.50 o
  -6   5  11       19.92       32.78     22.96 o
  -5   5  11        0.61       29.91     36.46 o
  -4   5  11       26.65       20.46     13.86 o
  -3   5  11       77.97       75.73     22.01 o
  -2   5  11        9.03       10.78     16.58 o
  -1   5  11        0.38       10.80     15.93 o
   0   5  11      138.02      142.48     29.15 o
  -8   6  11       53.08       27.39     29.36 o
  -7   6  11        8.06       22.50     19.97 o
  -6   6  11        6.32       19.19     31.06 o
  -5   6  11       55.50       80.45     26.26 o
  -4   6  11        7.54        8.60     11.87 o
  -3   6  11        9.72      -13.20     23.67 o
  -2   6  11       47.86       27.87     14.78 o
  -6   7  11        7.39        6.45     12.99 o
  -5   7  11       12.08        2.76     23.95 o
  -4   7  11       41.03       11.23     29.71 o
  -2  -7  12       43.12       63.91     47.19 o
  -1  -7  12        3.64       26.61     30.56 o
   0  -7  12        1.36       65.61     14.66 o
   1  -7  12       33.53       28.30     13.57 o
   2  -7  12        2.74        8.10     14.00 o
   3  -7  12       75.75      113.88     36.40 o
  -4  -6  12       20.86       10.36     16.74 o
  -3  -6  12       14.94       12.37     20.85 o
  -2  -6  12       26.96       14.83     14.40 o
  -1  -6  12        7.29        7.22     12.84 o
   0  -6  12        7.53       16.43     12.05 o
   1  -6  12       79.91       46.30      8.20 o
   2  -6  12       35.72        3.41     13.36 o
   3  -6  12        1.76       20.75     29.00 o
  -5  -5  12        0.12       -0.09     15.78 o
  -4  -5  12       20.31       17.54     16.77 o
  -3  -5  12       21.68        2.87     17.63 o
  -2  -5  12       69.57       28.07     14.20 o
  -1  -5  12      178.18      177.96     19.15 o
   0  -5  12       36.75       24.99     12.27 o
   1  -5  12       10.70        8.88      9.80 o
   2  -5  12       90.16       91.28     20.05 o
   3  -5  12       20.42       65.95     34.68 o
  -6  -4  12       20.19       26.94     20.33 o
  -5  -4  12       10.02        8.65     15.95 o
  -4  -4  12       48.05       25.20     13.11 o
  -3  -4  12       98.27       51.80     12.04 o
  -2  -4  12        0.48       14.85      9.84 o
  -1  -4  12       67.28       38.67     12.80 o
   0  -4  12      165.53      147.52     20.88 o
   1  -4  12       42.82       31.56     10.08 o
   4  -4  12       19.83       35.54     22.17 o
  -6  -3  12       24.57       25.20     17.84 o
  -5  -3  12      148.46      191.73     19.70 o
  -4  -3  12       16.26       10.88      7.13 o
  -3  -3  12       62.39       61.01     14.05 o
  -2  -3  12       80.72       56.88     14.92 o
  -1  -3  12       29.08       16.19     11.24 o
   0  -3  12       51.17       36.18     11.68 o
   1  -3  12       19.71       25.24     10.20 o
   2  -3  12        1.59       14.92     17.62 o
  -7  -2  12       13.22       14.64     36.25 o
  -6  -2  12        0.15        0.71     16.49 o
  -5  -2  12       40.00       79.32     21.75 o
  -4  -2  12      126.42      106.30     26.24 o
  -3  -2  12       61.40       40.06     11.62 o
  -2  -2  12       79.53       33.63     27.73 o
  -1  -2  12       30.36       21.36     10.23 o
   0  -2  12        0.26        4.13      5.81 o
   1  -2  12      120.21       69.11     35.69 o
   2  -2  12       56.51       85.87     24.17 o
  -7  -1  12       93.79      102.51     27.30 o
  -6  -1  12       45.96       41.37     20.47 o
  -5  -1  12       32.17       79.46     33.69 o
  -4  -1  12       95.87       62.99     30.29 o
  -3  -1  12        7.96       15.64     13.08 o
  -2  -1  12        7.41       -1.20      8.08 o
  -1  -1  12      185.19       68.33     60.80 o
   0  -1  12       19.79       14.53      8.04 o
   1  -1  12       13.49       -5.54     17.06 o
   2  -1  12       60.56       87.00     41.94 o
  -8   0  12        2.43       51.03     27.01 o
  -7   0  12        7.10       -9.52     19.90 o
  -6   0  12       69.18      162.64     45.64 o
  -5   0  12        8.35       63.39     32.55 o
  -4   0  12       43.80       11.37     14.22 o
  -3   0  12        2.41       17.20     13.22 o
  -2   0  12        6.82        1.71     10.23 o
  -1   0  12        2.56       -9.86     14.85 o
   0   0  12      182.12       39.27     33.99 o
   1   0  12        2.31       32.26     34.68 o
   2   0  12       15.45       12.51     20.18 o
  -8   1  12       36.97       32.41     24.02 o
  -7   1  12        0.31        6.40     31.13 o
  -6   1  12        5.32        4.55     28.00 o
  -5   1  12       82.28       75.33     14.68 o
  -4   1  12       83.26       66.75     15.75 o
  -3   1  12      108.32       93.85     28.44 o
  -2   1  12       56.43       27.44     12.79 o
  -1   1  12        7.11       15.14     15.99 o
   0   1  12       86.25       56.73     21.18 o
   1   1  12       50.89       76.05     24.74 o
   2   1  12        7.74       -4.55     19.61 o
  -8   2  12       20.49        3.39     28.50 o
  -7   2  12       20.39       46.17     26.41 o
  -6   2  12       16.04       32.83     13.85 o
  -5   2  12        0.54       -2.68     11.56 o
  -4   2  12       82.33       70.71     16.15 o
  -3   2  12       15.76        0.56      9.49 o
  -2   2  12       53.75       22.29     11.59 o
  -1   2  12        5.23       12.90      8.92 o
   0   2  12       27.09      -15.07     30.70 o
   1   2  12       24.19        4.55     30.99 o
  -8   3  12        1.41       28.98     19.86 o
  -7   3  12       88.57       58.98     27.83 o
  -6   3  12       96.96      123.36     38.18 o
  -5   3  12       19.12       41.58     13.14 o
  -4   3  12       64.44       47.08     15.24 o
  -3   3  12        5.36       -3.15     17.77 o
  -2   3  12        1.11        2.61      9.60 o
  -1   3  12      139.69       63.24     26.38 o
   0   3  12       66.84       97.81     43.93 o
  -8   4  12       27.60       43.30     20.93 o
  -7   4  12        0.55       37.48     19.58 o
  -6   4  12       54.01       88.60     46.77 o
  -5   4  12        9.48       -8.34     13.67 o
  -4   4  12        1.93       49.17     21.39 o
  -3   4  12       48.87       30.62     19.33 o
  -2   4  12        0.86       -6.39     15.41 o
  -7   5  12       16.69       17.10     22.39 o
  -6   5  12        5.88       16.96     16.87 o
  -5   5  12       30.47       39.81     17.30 o
  -4   5  12       15.96       13.79     11.86 o
  -3   5  12       83.47       15.27     19.58 o
  -2   5  12       40.32       22.19     14.13 o
  -2  -6  13        1.17       -3.37     13.51 o
  -1  -6  13       30.91       79.87     63.82 o
   0  -6  13       26.26       41.18      9.88 o
   1  -6  13       32.04       27.21     11.13 o
  -3  -5  13       30.25        8.93     15.92 o
  -2  -5  13       14.84       10.24     13.10 o
  -1  -5  13       15.11       12.14     19.97 o
   0  -5  13        6.94       -0.79      8.66 o
   1  -5  13        0.51        5.26     22.17 o
   2  -5  13        1.61      -17.48     17.48 o
  -4  -4  13        8.59       -0.89     13.62 o
  -3  -4  13       24.83       -0.23     12.49 o
  -2  -4  13       11.00        1.67     14.87 o
  -1  -4  13        2.59        9.76      8.74 o
   0  -4  13       57.06       17.20     13.32 o
  -5  -3  13       12.29       43.66     28.36 o
  -4  -3  13        8.15       55.66     37.95 o
  -3  -3  13        0.36       -5.64     16.48 o
  -2  -3  13       64.27       30.81     17.29 o
  -1  -3  13       31.97       11.94     13.87 o
   0  -3  13        0.27        5.70     10.60 o
  -6  -2  13       50.43      110.46     27.15 o
  -5  -2  13        0.98        1.28     15.92 o
  -4  -2  13       31.42       19.47     16.92 o
  -3  -2  13       16.84        2.69     12.65 o
  -2  -2  13        4.65        5.21      9.84 o
  -1  -2  13        7.88       -2.39     11.24 o
  -6  -1  13       36.48       48.62     23.03 o
  -5  -1  13       42.04       20.19     18.76 o
  -4  -1  13       13.91       -9.38     25.44 o
  -3  -1  13       18.52       11.09     12.79 o
  -2  -1  13       13.97       -8.10     11.09 o
  -1  -1  13       21.62        8.16      8.72 o
  -7   0  13        2.95      -23.31     36.10 o
  -6   0  13        1.44       58.42     21.32 o
  -5   0  13       27.41       46.62     31.41 o
  -4   0  13       18.54       -1.71     12.37 o
  -3   0  13       17.23       -8.24     20.33 o
  -2   0  13       78.27       43.79     21.75 o
  -1   0  13        0.50        3.84     16.06 o
  -7   1  13       55.67      100.79     27.86 o
  -6   1  13        1.49       54.29     22.60 o
  -5   1  13        1.17      -24.59     30.99 o
  -4   1  13       31.03       64.54     31.41 o
  -3   1  13        0.24        3.98     21.18 o
  -2   1  13      102.07       45.64     23.89 o
  -7   2  13       70.58      111.19     20.19 o
  -6   2  13      108.84      102.44     30.04 o
  -5   2  13       75.86      115.64     37.53 o
  -4   2  13       72.51       50.23     16.19 o
  -3   2  13       74.45       39.86     15.43 o
  -2   2  13        0.34       -1.99     19.05 o
  -6   3  13       28.81       50.22     19.40 o
  -5   3  13       21.93       24.62     25.16 o
  -4   3  13       10.77       44.82     39.73 o
  -3   3  13       16.66       -1.26     15.61 o
  -2   3  13        5.73       -4.68     14.68 o
  -5   4  13       10.06       32.31     38.45 o
  -4   4  13       18.13       42.93     24.73 o
  -3  -3  14       12.43       24.80     20.97 o
  -2  -3  14       24.27       22.46     18.19 o
  -1  -3  14       53.16       26.34     15.92 o
  -4  -2  14        9.48        8.68     11.75 o
  -3  -2  14       61.72       31.71     14.91 o
  -2  -2  14        9.36        5.10     14.56 o
  -4  -1  14       10.68        6.25     24.73 o
  -3  -1  14        0.20        4.69     12.93 o
  -2  -1  14        6.84       10.78      9.09 o
  -4   0  14       14.20       64.96     31.27 o
  -3   0  14        4.42       16.35     23.88 o
  -2   0  14       49.54       20.33     22.46 o
  -4   1  14       25.99       39.66     17.48 o
  -3   1  14       34.29       11.23     13.93 o
 
